# Supplementary material for: A brainstem monosynaptic excitatory pathway that drives locomotor activities and sympathetic cardiovascular responses
Source: Nat Commun. 2022 Aug 29;13:5079. doi: 10.1038/s41467-022-32823-x (PMC9424289; doi:10.1038/s41467-022-32823-x)
Supplement: Supplementary file 8 — Source Data [file 41467_2022_32823_MOESM8_ESM.xlsx]

## Sheet: Fig 1c, d
rat ID	sex	ChAT staining	Merge/ChAT, %
66-161219-1	male
66-161219-2	male
66-170306-1	male
66-170306-4	male
66-170612	female
66-170906-1	male	O	0.787402
66-170906-2	male	O	0
66-170908	female	O	0.877193

## Sheet: Fig 1k
rat ID	sex	group	# of Fos expression in GFP-labelled neurons in the MLR	% of Fos expression in GFP-labelled neurons in the MLR
83-190530_3	male	non-Ex	8	6.61157
83-190717_1	male	non-Ex	3	4.10959
83-190717_3	male	non-Ex	14	22.5806
83-190717_4	male	non-Ex	9	6.29371
83-190718	male	non-Ex	6	7.5
83-190821_1	male	non-Ex	6	5.66038
83-190822_2	male	non-Ex	2	3.77358
83-190530_1	male	Ex	55	33.7423
83-190530_2	male	Ex	29	18.3544
83-190531_1	male	Ex	20	14.0845
83-190531_2	male	Ex	16	19.7531
83-190717_5	male	Ex	30	25.2101
83-190717_6	male	Ex	14	17.9487
83-190822_3	male	Ex	1	1.47059

## Sheet: Fig 2d
rat ID	sex		rat ID	stimulation frequency	time#(s)	Stim(V)	delta RSNA1(%)		rat ID	stimulation frequency	time#(s)	Stim(V)	delta RSNA1(%)		rat ID	stimulation frequency	time#(s)	Stim(V)	delta RSNA1(%)		rat ID	sex
73-171006-1	male		73-171006-2	10 Hz	baseline for 30 s	0.0220415	0		73-171006-1	20 Hz	baseline for 30 s	0.001216	0		73-171006-1	40 Hz	baseline for 30 s	0.001272	0		73-171006-1
73-171006-2	male		73-171110-3	10 Hz	baseline for 30 s	0.0534035	0		73-171006-2	20 Hz	baseline for 30 s	0.016971	0		73-171006-2	40 Hz	baseline for 30 s	0.0141865	0		73-171006-2
73-171006-3	male		73-171110-4	10 Hz	baseline for 30 s	0.05574	0		73-171006-3	20 Hz	baseline for 30 s	0.002128	0		73-171006-3	40 Hz	baseline for 30 s	0.002151	0		73-171006-3
73-171110-3	male		73-171120-1	10 Hz	baseline for 30 s	0.05642	0		73-171110-3	20 Hz	baseline for 30 s	0.052993	0		73-171110-3	40 Hz	baseline for 30 s	0.0532135	0		73-171110-3
73-171110-4	male		73-171204-2	10 Hz	baseline for 30 s	0.0211427	0		73-171110-4	20 Hz	baseline for 30 s	0.0558365	0		73-171110-4	40 Hz	baseline for 30 s	0.055609	0		73-171110-4
73-171120-1	female		73-171211-3	10 Hz	baseline for 30 s	0.0525415	0		73-171120-1	20 Hz	baseline for 30 s	0.056521	0		73-171120-1	40 Hz	baseline for 30 s	0.0562685	0		73-171120-1
73-171204-2	female		73-171227	10 Hz	baseline for 30 s	0.028298	0		73-171204-2	20 Hz	baseline for 30 s	0.0119995	0		73-171204-2	40 Hz	baseline for 30 s	0.00652633	0		73-171204-2
73-171211-3	male		73-171006-2	10 Hz	1 s-averaged values immediately before each photostimulation over 30 interventions	0.0670555	-4.07225		73-171211-3	20 Hz	baseline for 30 s	0.0522505	0		73-171211-3	40 Hz	baseline for 30 s	0.052421	0		73-171211-3
73-171227	male		73-171110-3	10 Hz	1 s-averaged values immediately before each photostimulation over 30 interventions	0.0528289	-12.1021		73-171227	20 Hz	baseline for 30 s	0.0038165	0		73-171227	40 Hz	baseline for 30 s	0.005758	0		73-171227
			73-171110-4	10 Hz	1 s-averaged values immediately before each photostimulation over 30 interventions	0.0553902	-3.35978		73-171006-1	20 Hz	1 s-averaged values immediately before each photostimulation over 30 interventions	0.00129533	-42.2216		73-171006-1	40 Hz	1 s-averaged values immediately before each photostimulation over 30 interventions	0.00129283	-35.088
			73-171120-1	10 Hz	1 s-averaged values immediately before each photostimulation over 30 interventions	0.0560726	-13.6928		73-171006-3	20 Hz	1 s-averaged values immediately before each photostimulation over 30 interventions	0.0028274	43.2367		73-171006-2	40 Hz	1 s-averaged values immediately before each photostimulation over 30 interventions	0.0667093	6.70306
			73-171204-2	10 Hz	1 s-averaged values immediately before each photostimulation over 30 interventions	0.0213198	-8.50036		73-171227	20 Hz	1 s-averaged values immediately before each photostimulation over 30 interventions	0.00394072	-29.9574		73-171006-3	40 Hz	1 s-averaged values immediately before each photostimulation over 30 interventions	0.00282033	39.647
			73-171211-3	10 Hz	1 s-averaged values immediately before each photostimulation over 30 interventions	0.0520404	-57.4076		73-171204-2	20 Hz	1 s-averaged values immediately before each photostimulation over 30 interventions	0.0118778	-3.35385		73-171110-3	40 Hz	1 s-averaged values immediately before each photostimulation over 30 interventions	0.0526669	-5.7556
			73-171227	10 Hz	1 s-averaged values immediately before each photostimulation over 30 interventions	0.0284176	-13.5102		73-171211-3	20 Hz	1 s-averaged values immediately before each photostimulation over 30 interventions	0.0519726	-52.7175		73-171110-4	40 Hz	1 s-averaged values immediately before each photostimulation over 30 interventions	0.0554843	2.69092
									73-171110-3	20 Hz	1 s-averaged values immediately before each photostimulation over 30 interventions	0.0528283	-7.39958		73-171120-1	40 Hz	1 s-averaged values immediately before each photostimulation over 30 interventions	0.0561584	-5.95363
			rat ID	stimulation frequency	time#(s)	Stim(V)	delta RSNA1(%)		73-171110-4	20 Hz	1 s-averaged values immediately before each photostimulation over 30 interventions	0.0555192	-26.2665		73-171204-2	40 Hz	1 s-averaged values immediately before each photostimulation over 30 interventions	0.00741177	0.467761
			73-171006-2	10 Hz	-0.95	0.0671447	0.826456		73-171120-1	20 Hz	1 s-averaged values immediately before each photostimulation over 30 interventions	0.0559763	-27.8923		73-171211-3	40 Hz	1 s-averaged values immediately before each photostimulation over 30 interventions	0.0521107	-38.5956
			73-171110-3	10 Hz	-0.95	0.0528115	-9.10044		73-171006-2	20 Hz	1 s-averaged values immediately before each photostimulation over 30 interventions	0.0664505	-6.18752		73-171227	40 Hz	1 s-averaged values immediately before each photostimulation over 30 interventions	0.00634757	-16.2342
			73-171110-4	10 Hz	-0.95	0.0549975	18.7338
			73-171120-1	10 Hz	-0.95	0.056239	-29.2313		rat ID	stimulation frequency	time#(s)	Stim(V)	delta RSNA1(%)		rat ID	stimulation frequency	time#(s)	Stim(V)	delta RSNA1(%)
			73-171204-2	10 Hz	-0.95	0.0213436	-8.18216		73-171006-1	20 Hz	-0.95	0.00127233	-54.3701		73-171006-1	40 Hz	-0.95	0.00126767	-35.0561
			73-171211-3	10 Hz	-0.95	0.0525577	-47.3848		73-171006-2	20 Hz	-0.95	0.066106	-8.08514		73-171006-2	40 Hz	-0.95	0.0666525	3.95372
			73-171227	10 Hz	-0.95	0.028565	-18.3469		73-171006-3	20 Hz	-0.95	0.00278833	62.9182		73-171006-3	40 Hz	-0.95	0.00281633	-0.24565
			73-171006-2	10 Hz	-0.85	0.0671805	-15.0136		73-171110-3	20 Hz	-0.95	0.0529475	-4.01551		73-171110-3	40 Hz	-0.95	0.0526062	-4.01101
			73-171110-3	10 Hz	-0.85	0.05264	-11.2645		73-171110-4	20 Hz	-0.95	0.0555573	-12.2031		73-171110-4	40 Hz	-0.95	0.0553442	25.177
			73-171110-4	10 Hz	-0.85	0.0558442	13.159		73-171120-1	20 Hz	-0.95	0.0556667	-29.3865		73-171120-1	40 Hz	-0.95	0.0563492	-15.9677
			73-171120-1	10 Hz	-0.85	0.0562143	-14.376		73-171204-2	20 Hz	-0.95	0.0119652	-4.77214		73-171204-2	40 Hz	-0.95	0.007468	-2.82289
			73-171204-2	10 Hz	-0.85	0.0211211	-12.7373		73-171211-3	20 Hz	-0.95	0.051835	-45.7427		73-171211-3	40 Hz	-0.95	0.0525892	-33.7328
			73-171211-3	10 Hz	-0.85	0.0524443	-53.7882		73-171227	20 Hz	-0.95	0.003931	-48.1635		73-171227	40 Hz	-0.95	0.006415	-28.4552
			73-171227	10 Hz	-0.85	0.0283352	-24.2714		73-171006-1	20 Hz	-0.85	0.00126333	-47.7961		73-171006-1	40 Hz	-0.85	0.00130033	-39.7426
			73-171006-2	10 Hz	-0.75	0.0670938	-3.84179		73-171006-2	20 Hz	-0.85	0.0662252	-11.1635		73-171006-2	40 Hz	-0.85	0.0666035	3.97743
			73-171110-3	10 Hz	-0.75	0.0527658	-7.78425		73-171006-3	20 Hz	-0.85	0.00277633	76.1755		73-171006-3	40 Hz	-0.85	0.002826	22.5121
			73-171110-4	10 Hz	-0.75	0.0554617	10.0112		73-171110-3	20 Hz	-0.85	0.05288	-18.8269		73-171110-3	40 Hz	-0.85	0.0525558	-3.50769
			73-171120-1	10 Hz	-0.75	0.056188	-11.0843		73-171110-4	20 Hz	-0.85	0.0555013	-6.77306		73-171110-4	40 Hz	-0.85	0.0554933	16.337
			73-171204-2	10 Hz	-0.75	0.0212914	-7.32019		73-171120-1	20 Hz	-0.85	0.0562042	-30.6827		73-171120-1	40 Hz	-0.85	0.0558685	-8.33524
			73-171211-3	10 Hz	-0.75	0.0518428	-57.4565		73-171204-2	20 Hz	-0.85	0.0119405	-7.89021		73-171204-2	40 Hz	-0.85	0.00742289	1.88025
			73-171227	10 Hz	-0.75	0.028484	-25.6835		73-171211-3	20 Hz	-0.85	0.051914	-39.8769		73-171211-3	40 Hz	-0.85	0.0517487	-35.2099
			73-171006-2	10 Hz	-0.65	0.0670313	-0.477601		73-171227	20 Hz	-0.85	0.00391767	-47.175		73-171227	40 Hz	-0.85	0.00634083	-19.7745
			73-171110-3	10 Hz	-0.65	0.0530213	-9.53449		73-171006-1	20 Hz	-0.75	0.00126	-45.1022		73-171006-1	40 Hz	-0.75	0.00129233	-37.4006
			73-171110-4	10 Hz	-0.65	0.0552522	7.73472		73-171006-2	20 Hz	-0.75	0.0665083	-9.5526		73-171006-2	40 Hz	-0.75	0.0666945	6.14388
			73-171120-1	10 Hz	-0.65	0.0561683	-8.68547		73-171006-3	20 Hz	-0.75	0.002801	87.291		73-171006-3	40 Hz	-0.75	0.00281033	47.0898
			73-171204-2	10 Hz	-0.65	0.0212842	-7.49493		73-171110-3	20 Hz	-0.75	0.0526813	-4.61641		73-171110-3	40 Hz	-0.75	0.0525785	-0.497632
			73-171211-3	10 Hz	-0.65	0.0518287	-56.8877		73-171110-4	20 Hz	-0.75	0.0555885	-15.8169		73-171110-4	40 Hz	-0.75	0.055231	19.3189
			73-171227	10 Hz	-0.65	0.0283948	-21.7795		73-171120-1	20 Hz	-0.75	0.0560413	-27.8615		73-171120-1	40 Hz	-0.75	0.0558402	-9.1873
			73-171006-2	10 Hz	-0.55	0.0671765	2.16952		73-171204-2	20 Hz	-0.75	0.0119723	-10.3372		73-171204-2	40 Hz	-0.75	0.00744278	-0.273811
			73-171110-3	10 Hz	-0.55	0.0528475	-21.0102		73-171211-3	20 Hz	-0.75	0.052195	-44.7063		73-171211-3	40 Hz	-0.75	0.0521765	-28.8987
			73-171110-4	10 Hz	-0.55	0.0551497	-6.93659		73-171227	20 Hz	-0.75	0.00394883	-37.6016		73-171227	40 Hz	-0.75	0.0064965	-9.47493
			73-171120-1	10 Hz	-0.55	0.0562187	-14.6856		73-171006-1	20 Hz	-0.65	0.00125933	-49.7203		73-171006-1	40 Hz	-0.65	0.00129233	-32.4129
			73-171204-2	10 Hz	-0.55	0.0212252	-10.1421		73-171006-2	20 Hz	-0.65	0.0665027	-9.71052		73-171006-2	40 Hz	-0.65	0.0669247	9.83667
			73-171211-3	10 Hz	-0.55	0.0519252	-62.1057		73-171006-3	20 Hz	-0.65	0.002793	57.9433		73-171006-3	40 Hz	-0.65	0.00282267	49.8387
			73-171227	10 Hz	-0.55	0.0284712	-10.5074		73-171110-3	20 Hz	-0.65	0.0527758	-3.47679		73-171110-3	40 Hz	-0.65	0.0526655	-10.1788
			73-171006-2	10 Hz	-0.45	0.0672128	-4.95293		73-171110-4	20 Hz	-0.65	0.0553453	-24.3705		73-171110-4	40 Hz	-0.65	0.0554622	11.0042
			73-171110-3	10 Hz	-0.45	0.052953	-12.5032		73-171120-1	20 Hz	-0.65	0.0559402	-27.7418		73-171120-1	40 Hz	-0.65	0.056168	0.637123
			73-171110-4	10 Hz	-0.45	0.0556922	-14.9147		73-171204-2	20 Hz	-0.65	0.0118992	1.40135		73-171204-2	40 Hz	-0.65	0.00736078	-1.46933
			73-171120-1	10 Hz	-0.45	0.055852	-7.62026		73-171211-3	20 Hz	-0.65	0.0518525	-45.2696		73-171211-3	40 Hz	-0.65	0.0521942	-29.6546
			73-171204-2	10 Hz	-0.45	0.0214149	-11.1736		73-171227	20 Hz	-0.65	0.00394	-36.6366		73-171227	40 Hz	-0.65	0.006334	-7.13751
			73-171211-3	10 Hz	-0.45	0.0517165	-62.8357		73-171006-1	20 Hz	-0.55	0.00126033	-33.5403		73-171006-1	40 Hz	-0.55	0.00131167	-30.0673
			73-171227	10 Hz	-0.45	0.0283617	-11.8066		73-171006-2	20 Hz	-0.55	0.0666916	-5.52797		73-171006-2	40 Hz	-0.55	0.0671693	12.428
			73-171006-2	10 Hz	-0.35	0.0669033	-13.5068		73-171006-3	20 Hz	-0.55	0.002794	81.6957		73-171006-3	40 Hz	-0.55	0.002823	63.1852
			73-171110-3	10 Hz	-0.35	0.0528572	-5.50171		73-171110-3	20 Hz	-0.55	0.0525083	1.64014		73-171110-3	40 Hz	-0.55	0.0529413	-12.0049
			73-171110-4	10 Hz	-0.35	0.054726	-23.7559		73-171110-4	20 Hz	-0.55	0.0555845	-27.6401		73-171110-4	40 Hz	-0.55	0.0553005	-2.67328
			73-171120-1	10 Hz	-0.35	0.0559437	-17.0628		73-171120-1	20 Hz	-0.55	0.056006	-27.0749		73-171120-1	40 Hz	-0.55	0.0563227	-10.9575
			73-171204-2	10 Hz	-0.35	0.0213561	-5.62689		73-171204-2	20 Hz	-0.55	0.0118217	-2.3423		73-171204-2	40 Hz	-0.55	0.00738944	1.56459
			73-171211-3	10 Hz	-0.35	0.0518635	-60.7632		73-171211-3	20 Hz	-0.55	0.0518652	-51.8241		73-171211-3	40 Hz	-0.55	0.0519708	-40.878
			73-171227	10 Hz	-0.35	0.0285005	-10.6874		73-171227	20 Hz	-0.55	0.00395217	-31.2694		73-171227	40 Hz	-0.55	0.00622817	-17.5362
			73-171006-2	10 Hz	-0.25	0.0671412	-6.5163		73-171006-1	20 Hz	-0.45	0.00126833	-43.8623		73-171006-1	40 Hz	-0.45	0.001298	-27.7805
			73-171110-3	10 Hz	-0.25	0.0528028	-18.3095		73-171006-2	20 Hz	-0.45	0.0665883	-5.88353		73-171006-2	40 Hz	-0.45	0.0664765	6.78326
			73-171110-4	10 Hz	-0.25	0.055099	-24.8749		73-171006-3	20 Hz	-0.45	0.00278967	61.7546		73-171006-3	40 Hz	-0.45	0.00281567	70.2643
			73-171120-1	10 Hz	-0.25	0.0557987	-17.4863		73-171110-3	20 Hz	-0.45	0.052832	-14.092		73-171110-3	40 Hz	-0.45	0.0526933	-3.964
			73-171204-2	10 Hz	-0.25	0.0215084	-7.55841		73-171110-4	20 Hz	-0.45	0.0554585	-34.7818		73-171110-4	40 Hz	-0.45	0.0556395	-8.23526
			73-171211-3	10 Hz	-0.25	0.0523843	-57.3893		73-171120-1	20 Hz	-0.45	0.0558728	-25.6575		73-171120-1	40 Hz	-0.45	0.0561038	-7.02075
			73-171227	10 Hz	-0.25	0.0283408	-0.0925976		73-171204-2	20 Hz	-0.45	0.011778	1.3931		73-171204-2	40 Hz	-0.45	0.00732333	-4.57836
			73-171006-2	10 Hz	-0.15	0.0666445	5.38852		73-171211-3	20 Hz	-0.45	0.0517153	-60.4884		73-171211-3	40 Hz	-0.45	0.0516347	-42.2575
			73-171110-3	10 Hz	-0.15	0.0527637	-11.973		73-171227	20 Hz	-0.45	0.00392267	-32.5112		73-171227	40 Hz	-0.45	0.006556	-17.3299
			73-171110-4	10 Hz	-0.15	0.0557847	-7.49745		73-171006-1	20 Hz	-0.35	0.001262	-46.5027		73-171006-1	40 Hz	-0.35	0.001286	-39.6734
			73-171120-1	10 Hz	-0.15	0.0555043	-8.44929		73-171006-2	20 Hz	-0.35	0.0662668	1.10742		73-171006-2	40 Hz	-0.35	0.0666018	7.22663
			73-171204-2	10 Hz	-0.15	0.0213051	-6.97847		73-171006-3	20 Hz	-0.35	0.00279967	50.3803		73-171006-3	40 Hz	-0.35	0.002819	53.8001
			73-171211-3	10 Hz	-0.15	0.051995	-58.2823		73-171110-3	20 Hz	-0.35	0.0528642	-5.00089		73-171110-3	40 Hz	-0.35	0.0525838	1.2055
			73-171227	10 Hz	-0.15	0.0284667	-6.72475		73-171110-4	20 Hz	-0.35	0.055353	-43.9237		73-171110-4	40 Hz	-0.35	0.0556483	-14.7521
			73-171006-2	10 Hz	-0.05	0.0670265	-4.79801		73-171120-1	20 Hz	-0.35	0.0559208	-27.5526		73-171120-1	40 Hz	-0.35	0.0563163	-1.77242
			73-171110-3	10 Hz	-0.05	0.0528262	-14.0393		73-171204-2	20 Hz	-0.35	0.0119168	5.58832		73-171204-2	40 Hz	-0.35	0.00735456	-0.751926
			73-171110-4	10 Hz	-0.05	0.055895	-5.25707		73-171211-3	20 Hz	-0.35	0.0517627	-53.7265		73-171211-3	40 Hz	-0.35	0.0524872	-41.9535
			73-171120-1	10 Hz	-0.05	0.0565993	-8.24622		73-171227	20 Hz	-0.35	0.00394367	-26.9007		73-171227	40 Hz	-0.35	0.0062725	-10.4446
			73-171204-2	10 Hz	-0.05	0.0213478	-7.78948		73-171006-1	20 Hz	-0.25	0.001262	-38.0417		73-171006-1	40 Hz	-0.25	0.001297	-38.2528
			73-171211-3	10 Hz	-0.05	0.0518458	-57.1827		73-171006-2	20 Hz	-0.25	0.0664384	-2.07283		73-171006-2	40 Hz	-0.25	0.066836	0.469257
			73-171227	10 Hz	-0.05	0.0282563	-5.20187		73-171006-3	20 Hz	-0.25	0.00278	16.8057		73-171006-3	40 Hz	-0.25	0.00282567	49.247
			73-171006-2	10 Hz	0.05	0.273379	1.74425		73-171110-3	20 Hz	-0.25	0.0530463	-16.2111		73-171110-3	40 Hz	-0.25	0.0527355	-9.16702
			73-171110-3	10 Hz	0.05	0.298966	-11.4475		73-171110-4	20 Hz	-0.25	0.0553505	-35.4504		73-171110-4	40 Hz	-0.25	0.0557525	-10.0861
			73-171110-4	10 Hz	0.05	0.301133	-5.35077		73-171120-1	20 Hz	-0.25	0.0561133	-29.2488		73-171120-1	40 Hz	-0.25	0.0559138	4.64756
			73-171120-1	10 Hz	0.05	0.178154	-12.5225		73-171204-2	20 Hz	-0.25	0.0118243	-5.04191		73-171204-2	40 Hz	-0.25	0.007446	-0.173751
			73-171204-2	10 Hz	0.05	0.120183	-11.7115		73-171211-3	20 Hz	-0.25	0.0519618	-62.0606		73-171211-3	40 Hz	-0.25	0.0521723	-50.3525
			73-171211-3	10 Hz	0.05	0.300071	-47.3572		73-171227	20 Hz	-0.25	0.003936	-24.2392		73-171227	40 Hz	-0.25	0.0062385	-14.9431
			73-171227	10 Hz	0.05	0.23648	0.793712		73-171006-1	20 Hz	-0.15	0.00126233	-34.2768		73-171006-1	40 Hz	-0.15	0.00128767	-40.8803
			73-171006-2	10 Hz	0.15	0.273637	30.9222		73-171006-2	20 Hz	-0.15	0.0662989	-7.00848		73-171006-2	40 Hz	-0.15	0.0664632	13.1063
			73-171110-3	10 Hz	0.15	0.29874	18.8599		73-171006-3	20 Hz	-0.15	0.00279067	-24.0709		73-171006-3	40 Hz	-0.15	0.00282233	34.4904
			73-171110-4	10 Hz	0.15	0.30143	52.4307		73-171110-3	20 Hz	-0.15	0.0526335	-8.90724		73-171110-3	40 Hz	-0.15	0.0526572	-9.3155
			73-171120-1	10 Hz	0.15	0.178093	50.0776		73-171110-4	20 Hz	-0.15	0.0556915	-35.7139		73-171110-4	40 Hz	-0.15	0.0556843	-11.7877
			73-171204-2	10 Hz	0.15	0.120512	23.1902		73-171120-1	20 Hz	-0.15	0.0558925	-28.3374		73-171120-1	40 Hz	-0.15	0.0561425	-7.32065
			73-171211-3	10 Hz	0.15	0.299791	77.4168		73-171204-2	20 Hz	-0.15	0.0117745	-8.00402		73-171204-2	40 Hz	-0.15	0.00740444	6.26998
			73-171227	10 Hz	0.15	0.236499	71.0756		73-171211-3	20 Hz	-0.15	0.0520788	-63.3533		73-171211-3	40 Hz	-0.15	0.0521077	-38.3028
			73-171006-2	10 Hz	0.25	0.273089	46.9125		73-171227	20 Hz	-0.15	0.00397	-11.2332		73-171227	40 Hz	-0.15	0.00635383	-18.6057
			73-171110-3	10 Hz	0.25	0.298605	40.4649		73-171006-1	20 Hz	-0.05	0.00158333	-29.0036		73-171006-1	40 Hz	-0.05	0.00129533	-29.6138
			73-171110-4	10 Hz	0.25	0.301489	82.8427		73-171006-2	20 Hz	-0.05	0.0668789	-3.97806		73-171006-2	40 Hz	-0.05	0.0666712	3.10549
			73-171120-1	10 Hz	0.25	0.178448	67.8415		73-171006-3	20 Hz	-0.05	0.00316133	-38.5265		73-171006-3	40 Hz	-0.05	0.00282233	6.28765
			73-171204-2	10 Hz	0.25	0.120263	31.1176		73-171110-3	20 Hz	-0.05	0.0531137	-0.489096		73-171110-3	40 Hz	-0.05	0.0526518	-6.11497
			73-171211-3	10 Hz	0.25	0.299385	144.03		73-171110-4	20 Hz	-0.05	0.0557612	-25.9915		73-171110-4	40 Hz	-0.05	0.055287	2.60652
			73-171227	10 Hz	0.25	0.23674	80.1144		73-171120-1	20 Hz	-0.05	0.0561048	-25.3794		73-171120-1	40 Hz	-0.05	0.0565592	-4.25939
			73-171006-2	10 Hz	0.35	0.273353	47.965		73-171204-2	20 Hz	-0.05	0.0118855	-3.53356		73-171204-2	40 Hz	-0.05	0.00750544	5.03286
			73-171110-3	10 Hz	0.35	0.298227	49.6957		73-171211-3	20 Hz	-0.05	0.0525453	-60.1268		73-171211-3	40 Hz	-0.05	0.0520253	-44.7156
			73-171110-4	10 Hz	0.35	0.301152	90.1836		73-171227	20 Hz	-0.05	0.00394517	-3.84343		73-171227	40 Hz	-0.05	0.00624033	-18.6404
			73-171120-1	10 Hz	0.35	0.178248	62.5404		73-171006-1	20 Hz	0.05	0.20059	-20.2781		73-171006-1	40 Hz	0.05	0.400022	-24.477
			73-171204-2	10 Hz	0.35	0.120229	45.0309		73-171006-2	20 Hz	0.05	0.479442	-5.59789		73-171006-2	40 Hz	0.05	0.892799	0.0932423
			73-171211-3	10 Hz	0.35	0.299375	154.048		73-171006-3	20 Hz	0.05	0.209632	-41.1765		73-171006-3	40 Hz	0.05	0.416967	-21.7053
			73-171227	10 Hz	0.35	0.23678	72.2707		73-171110-3	20 Hz	0.05	0.54444	3.50972		73-171110-3	40 Hz	0.05	1.03622	-6.24306
			73-171006-2	10 Hz	0.45	0.274431	34.4567		73-171110-4	20 Hz	0.05	0.54817	-23.25		73-171110-4	40 Hz	0.05	1.0385	4.72801
			73-171110-3	10 Hz	0.45	0.298977	49.8458		73-171120-1	20 Hz	0.05	0.30049	-24.2404		73-171120-1	40 Hz	0.05	0.545778	-4.30698
			73-171110-4	10 Hz	0.45	0.301593	92.128		73-171204-2	20 Hz	0.05	0.210869	5.45103		73-171204-2	40 Hz	0.05	0.405271	0.856008
			73-171120-1	10 Hz	0.45	0.178365	54.4684		73-171211-3	20 Hz	0.05	0.546357	-62.8057		73-171211-3	40 Hz	0.05	1.04104	-33.2785
			73-171204-2	10 Hz	0.45	0.120647	26.4676		73-171227	20 Hz	0.05	0.422392	-4.94129		73-171227	40 Hz	0.05	0.842334	-14.7916
			73-171211-3	10 Hz	0.45	0.299363	140.726		73-171006-1	20 Hz	0.15	0.200711	175.172		73-171006-1	40 Hz	0.15	0.40022	134.218
			73-171227	10 Hz	0.45	0.236445	70.2706		73-171006-2	20 Hz	0.15	0.479366	47.507		73-171006-2	40 Hz	0.15	0.893003	30.9275
			73-171006-2	10 Hz	0.55	0.067408	30.1641		73-171006-3	20 Hz	0.15	0.209841	-36.5719		73-171006-3	40 Hz	0.15	0.417104	-2.28459
			73-171110-3	10 Hz	0.55	0.053046	34.324		73-171110-3	20 Hz	0.15	0.544341	31.2442		73-171110-3	40 Hz	0.15	1.03658	8.47821
			73-171110-4	10 Hz	0.55	0.055991	84.7341		73-171110-4	20 Hz	0.15	0.547091	76.6544		73-171110-4	40 Hz	0.15	1.0382	74.9371
			73-171120-1	10 Hz	0.55	0.0558437	45.379		73-171120-1	20 Hz	0.15	0.300654	70.6591		73-171120-1	40 Hz	0.15	0.545865	61.8167
			73-171204-2	10 Hz	0.55	0.0211441	24.3724		73-171204-2	20 Hz	0.15	0.21088	31.4494		73-171204-2	40 Hz	0.15	0.405454	14.7251
			73-171211-3	10 Hz	0.55	0.0522203	129.626		73-171211-3	20 Hz	0.15	0.546226	124.532		73-171211-3	40 Hz	0.15	1.04077	163.439
			73-171227	10 Hz	0.55	0.0283488	48.4127		73-171227	20 Hz	0.15	0.422037	128.172		73-171227	40 Hz	0.15	0.841998	114.029
			73-171006-2	10 Hz	0.65	0.0673623	-18.8034		73-171006-1	20 Hz	0.25	0.200524	175.971		73-171006-1	40 Hz	0.25	0.399922	139.373
			73-171110-3	10 Hz	0.65	0.0526558	3.94318		73-171006-2	20 Hz	0.25	0.479509	69.9411		73-171006-2	40 Hz	0.25	0.892971	22.0095
			73-171110-4	10 Hz	0.65	0.0555848	-24.0408		73-171006-3	20 Hz	0.25	0.209724	10.7499		73-171006-3	40 Hz	0.25	0.416814	1.64126
			73-171120-1	10 Hz	0.65	0.0558933	-14.4699		73-171110-3	20 Hz	0.25	0.545077	64.6058		73-171110-3	40 Hz	0.25	1.03626	9.50498
			73-171204-2	10 Hz	0.65	0.021294	0.225713		73-171110-4	20 Hz	0.25	0.54671	137.203		73-171110-4	40 Hz	0.25	1.03851	49.8748
			73-171211-3	10 Hz	0.65	0.0517867	-32.9902		73-171120-1	20 Hz	0.25	0.301028	107.89		73-171120-1	40 Hz	0.25	0.544822	16.678
			73-171227	10 Hz	0.65	0.0285598	-34.3234		73-171204-2	20 Hz	0.25	0.210628	69.9619		73-171204-2	40 Hz	0.25	0.405296	19.0736
			73-171006-2	10 Hz	0.75	0.0674703	-29.0571		73-171211-3	20 Hz	0.25	0.546155	179.142		73-171211-3	40 Hz	0.25	1.0416	138.552
			73-171110-3	10 Hz	0.75	0.0527738	0.507515		73-171227	20 Hz	0.25	0.421935	126.843		73-171227	40 Hz	0.25	0.84231	76.8458
			73-171110-4	10 Hz	0.75	0.0553023	-7.47896		73-171006-1	20 Hz	0.35	0.200455	163.308		73-171006-1	40 Hz	0.35	0.400028	135.87
			73-171120-1	10 Hz	0.75	0.0556083	-35.1617		73-171006-2	20 Hz	0.35	0.479905	57.6483		73-171006-2	40 Hz	0.35	0.892862	-2.04959
			73-171204-2	10 Hz	0.75	0.0213912	-20.5995		73-171006-3	20 Hz	0.35	0.209955	29.0143		73-171006-3	40 Hz	0.35	0.417202	-19.8088
			73-171211-3	10 Hz	0.75	0.0521963	-54.4193		73-171110-3	20 Hz	0.35	0.545559	65.1994		73-171110-3	40 Hz	0.35	1.0361	10.1318
			73-171227	10 Hz	0.75	0.0284888	-32.4255		73-171110-4	20 Hz	0.35	0.547302	139.513		73-171110-4	40 Hz	0.35	1.0386	40.8595
			73-171006-2	10 Hz	0.85	0.0671463	-17.8432		73-171120-1	20 Hz	0.35	0.300326	82.7075		73-171120-1	40 Hz	0.35	0.545375	7.65217
			73-171110-3	10 Hz	0.85	0.0526902	-1.99913		73-171204-2	20 Hz	0.35	0.210583	58.5009		73-171204-2	40 Hz	0.35	0.405204	14.0357
			73-171110-4	10 Hz	0.85	0.056089	12.3428		73-171211-3	20 Hz	0.35	0.546434	169.437		73-171211-3	40 Hz	0.35	1.04136	93.62
			73-171120-1	10 Hz	0.85	0.0556067	-26.9844		73-171227	20 Hz	0.35	0.421845	102.077		73-171227	40 Hz	0.35	0.842394	53.4679
			73-171204-2	10 Hz	0.85	0.0212093	-9.98115		73-171006-1	20 Hz	0.45	0.200521	134.418		73-171006-1	40 Hz	0.45	0.399832	113.715
			73-171211-3	10 Hz	0.85	0.0519907	-38.2786		73-171006-2	20 Hz	0.45	0.479378	39.0849		73-171006-2	40 Hz	0.45	0.892747	-3.31322
			73-171227	10 Hz	0.85	0.0284285	-22.4557		73-171006-3	20 Hz	0.45	0.209938	45.326		73-171006-3	40 Hz	0.45	0.417391	-16.6848
			73-171006-2	10 Hz	0.95	0.0668977	-17.6913		73-171110-3	20 Hz	0.45	0.545496	25.6234		73-171110-3	40 Hz	0.45	1.03625	8.62127
			73-171110-3	10 Hz	0.95	0.0528805	-7.34558		73-171110-4	20 Hz	0.45	0.547246	105.089		73-171110-4	40 Hz	0.45	1.03858	39.1166
			73-171110-4	10 Hz	0.95	0.0554668	4.18708		73-171120-1	20 Hz	0.45	0.300842	58.3065		73-171120-1	40 Hz	0.45	0.545542	-1.11034
			73-171120-1	10 Hz	0.95	0.056243	-22.3904		73-171204-2	20 Hz	0.45	0.21043	50.7609		73-171204-2	40 Hz	0.45	0.405202	17.988
			73-171204-2	10 Hz	0.95	0.0213717	-17.9529		73-171211-3	20 Hz	0.45	0.546503	174.289		73-171211-3	40 Hz	0.45	1.04111	80.1814
			73-171211-3	10 Hz	0.95	0.0520268	-46.8911		73-171227	20 Hz	0.45	0.422058	80.1515		73-171227	40 Hz	0.45	0.84227	47.2902
			73-171227	10 Hz	0.95	0.028331	-23.7651		73-171006-1	20 Hz	0.55	0.001282	98.8775		73-171006-1	40 Hz	0.55	0.00129033	114.161
			73-171006-2	10 Hz	1.05	0.0671477	-0.298644		73-171006-2	20 Hz	0.55	0.0665962	32.7225		73-171006-2	40 Hz	0.55	0.0667555	-12.2638
			73-171110-3	10 Hz	1.05	0.0528192	-10.2289		73-171006-3	20 Hz	0.55	0.002797	83.6068		73-171006-3	40 Hz	0.55	0.00282767	-19.2253
			73-171110-4	10 Hz	1.05	0.0549777	19.0171		73-171110-3	20 Hz	0.55	0.052933	40.917		73-171110-3	40 Hz	0.55	0.052762	21.0257
			73-171120-1	10 Hz	1.05	0.056126	-30.6493		73-171110-4	20 Hz	0.55	0.0557583	105.773		73-171110-4	40 Hz	0.55	0.0554025	25.8744
			73-171204-2	10 Hz	1.05	0.0213479	-10.0659		73-171120-1	20 Hz	0.55	0.0561503	68.2631		73-171120-1	40 Hz	0.55	0.0565973	12.3005
			73-171211-3	10 Hz	1.05	0.0524257	-49.1662		73-171204-2	20 Hz	0.55	0.0118992	53.4795		73-171204-2	40 Hz	0.55	0.00738767	8.87525
			73-171227	10 Hz	1.05	0.0285643	-17.7433		73-171211-3	20 Hz	0.55	0.0520547	181.073		73-171211-3	40 Hz	0.55	0.0522417	79.7992
			73-171006-2	10 Hz	1.15	0.067087	-16.0648		73-171227	20 Hz	0.55	0.003979	76.3181		73-171227	40 Hz	0.55	0.00634133	37.2744
			73-171110-3	10 Hz	1.15	0.05262	-10.2445		73-171006-1	20 Hz	0.65	0.001267	-38.1495		73-171006-1	40 Hz	0.65	0.00127233	-1.78553
			73-171110-4	10 Hz	1.15	0.0558577	14.8987		73-171006-2	20 Hz	0.65	0.0664691	11.7564		73-171006-2	40 Hz	0.65	0.0668797	-6.55153
			73-171120-1	10 Hz	1.15	0.0563263	-16.8102		73-171006-3	20 Hz	0.65	0.00280967	-7.64321		73-171006-3	40 Hz	0.65	0.00282233	-21.4936
			73-171204-2	10 Hz	1.15	0.0211048	-13.1183		73-171110-3	20 Hz	0.65	0.0528395	3.03787		73-171110-3	40 Hz	0.65	0.052535	1.25671
			73-171211-3	10 Hz	1.15	0.052451	-57.6087		73-171110-4	20 Hz	0.65	0.0554758	-17.124		73-171110-4	40 Hz	0.65	0.0555602	-0.270125
			73-171227	10 Hz	1.15	0.0282843	-22.8502		73-171120-1	20 Hz	0.65	0.0558518	15.1053		73-171120-1	40 Hz	0.65	0.0559737	4.34909
			73-171006-2	10 Hz	1.25	0.0669898	-3.33002		73-171204-2	20 Hz	0.65	0.0118077	12.0938		73-171204-2	40 Hz	0.65	0.00747222	3.27681
			73-171110-3	10 Hz	1.25	0.0527093	-10.3934		73-171211-3	20 Hz	0.65	0.0516885	-16.0651		73-171211-3	40 Hz	0.65	0.0522353	-18.5999
			73-171110-4	10 Hz	1.25	0.0555008	9.41755		73-171227	20 Hz	0.65	0.00395	-35.5429		73-171227	40 Hz	0.65	0.00646383	-13.3313
			73-171120-1	10 Hz	1.25	0.0561327	-11.0299		73-171006-1	20 Hz	0.75	0.00125733	-64.3639		73-171006-1	40 Hz	0.75	0.00129167	-47.8304
			73-171204-2	10 Hz	1.25	0.021273	-7.1943		73-171006-2	20 Hz	0.75	0.0664703	-26.7546		73-171006-2	40 Hz	0.75	0.0666773	-6.20538
			73-171211-3	10 Hz	1.25	0.0518125	-61.9276		73-171006-3	20 Hz	0.75	0.002797	-27.1905		73-171006-3	40 Hz	0.75	0.002845	-40.1116
			73-171227	10 Hz	1.25	0.0285387	-24.7089		73-171110-3	20 Hz	0.75	0.0527202	-12.623		73-171110-3	40 Hz	0.75	0.0528743	0.151431
			73-171006-2	10 Hz	1.35	0.0668947	-1.92174		73-171110-4	20 Hz	0.75	0.055401	-39.358		73-171110-4	40 Hz	0.75	0.0553478	5.89874
			73-171110-3	10 Hz	1.35	0.0530302	-13.1317		73-171120-1	20 Hz	0.75	0.0559673	-38.5857		73-171120-1	40 Hz	0.75	0.055629	-14.8656
			73-171110-4	10 Hz	1.35	0.0552512	4.01866		73-171204-2	20 Hz	0.75	0.0117583	-6.7214		73-171204-2	40 Hz	0.75	0.00746356	-5.68883
			73-171120-1	10 Hz	1.35	0.0561823	-7.74442		73-171211-3	20 Hz	0.75	0.0520197	-69.8952		73-171211-3	40 Hz	0.75	0.0521473	-65.3125
			73-171204-2	10 Hz	1.35	0.0212981	-4.73883		73-171227	20 Hz	0.75	0.00395933	-65.6184		73-171227	40 Hz	0.75	0.00637117	-43.7629
			73-171211-3	10 Hz	1.35	0.0517638	-60.4392		73-171006-1	20 Hz	0.85	0.001243	-57.1701		73-171006-1	40 Hz	0.85	0.00130067	-36.5831
			73-171227	10 Hz	1.35	0.0284462	-21.6961		73-171006-2	20 Hz	0.85	0.0667841	-32.2516		73-171006-2	40 Hz	0.85	0.0668987	-5.15852
			73-171006-2	10 Hz	1.45	0.0670095	0.599684		73-171006-3	20 Hz	0.85	0.00281733	5.22592		73-171006-3	40 Hz	0.85	0.00285333	-32.56
			73-171110-3	10 Hz	1.45	0.0528268	-24.7623		73-171110-3	20 Hz	0.85	0.0527402	-8.71352		73-171110-3	40 Hz	0.85	0.052845	-2.91936
			73-171110-4	10 Hz	1.45	0.0551073	-8.73546		73-171110-4	20 Hz	0.85	0.0557943	-9.63881		73-171110-4	40 Hz	0.85	0.054933	24.8295
			73-171120-1	10 Hz	1.45	0.056195	-13.5899		73-171120-1	20 Hz	0.85	0.0559848	-41.8335		73-171120-1	40 Hz	0.85	0.0556415	-24.2877
			73-171204-2	10 Hz	1.45	0.0212593	-8.1815		73-171204-2	20 Hz	0.85	0.0119427	-13.1592		73-171204-2	40 Hz	0.85	0.007485	-0.0676634
			73-171211-3	10 Hz	1.45	0.0519053	-63.4006		73-171211-3	20 Hz	0.85	0.052094	-70.976		73-171211-3	40 Hz	0.85	0.0517812	-62.9044
			73-171227	10 Hz	1.45	0.0284722	-11.9141		73-171227	20 Hz	0.85	0.0039665	-58.5211		73-171227	40 Hz	0.85	0.006342	-37.6129
			73-171006-2	10 Hz	1.55	0.067164	-7.80744		73-171006-1	20 Hz	0.95	0.00127233	-51.3551		73-171006-1	40 Hz	0.95	0.001292	-36.4202
			73-171110-3	10 Hz	1.55	0.0529258	-14.0045		73-171006-2	20 Hz	0.95	0.066779	-26.1587		73-171006-2	40 Hz	0.95	0.066636	1.8445
			73-171110-4	10 Hz	1.55	0.0556217	-16.8402		73-171006-3	20 Hz	0.95	0.00280667	36.5367		73-171006-3	40 Hz	0.95	0.00283633	-28.3388
			73-171120-1	10 Hz	1.55	0.055863	-7.47461		73-171110-3	20 Hz	0.95	0.052831	-9.59952		73-171110-3	40 Hz	0.95	0.052812	-13.7419
			73-171204-2	10 Hz	1.55	0.0214081	-10.9811		73-171110-4	20 Hz	0.95	0.0556723	-8.52655		73-171110-4	40 Hz	0.95	0.0556627	9.01296
			73-171211-3	10 Hz	1.55	0.051742	-63.9585		73-171120-1	20 Hz	0.95	0.0556998	-31.9834		73-171120-1	40 Hz	0.95	0.0562463	-15.3297
			73-171227	10 Hz	1.55	0.0283838	-14.925		73-171204-2	20 Hz	0.95	0.0119048	-13.8892		73-171204-2	40 Hz	0.95	0.00750111	-2.17482
			73-171006-2	10 Hz	1.65	0.0668345	-13.9635		73-171211-3	20 Hz	0.95	0.0519845	-55.867		73-171211-3	40 Hz	0.95	0.0522235	-46.8632
			73-171110-3	10 Hz	1.65	0.0528563	-2.01704		73-171227	20 Hz	0.95	0.003966	-57.5307		73-171227	40 Hz	0.95	0.00661367	-35.4655
			73-171110-4	10 Hz	1.65	0.0548452	-24.8801		73-171006-1	20 Hz	1.05	0.00127167	-55.9507		73-171006-1	40 Hz	1.05	0.00126933	-32.9677
			73-171120-1	10 Hz	1.65	0.0559083	-19.0981		73-171006-2	20 Hz	1.05	0.0664059	-8.83673		73-171006-2	40 Hz	1.05	0.066594	4.90798
			73-171204-2	10 Hz	1.65	0.0213917	-7.15908		73-171006-3	20 Hz	1.05	0.00280833	65.9929		73-171006-3	40 Hz	1.05	0.00284067	-1.04186
			73-171211-3	10 Hz	1.65	0.0518262	-63.0437		73-171110-3	20 Hz	1.05	0.0528618	-0.551457		73-171110-3	40 Hz	1.05	0.0525423	-4.97098
			73-171227	10 Hz	1.65	0.0284805	-12.5511		73-171110-4	20 Hz	1.05	0.0554637	-10.2697		73-171110-4	40 Hz	1.05	0.0553713	25.2592
			73-171006-2	10 Hz	1.75	0.066996	-6.11451		73-171120-1	20 Hz	1.05	0.055648	-31.4925		73-171120-1	40 Hz	1.05	0.0563472	-17.8301
			73-171110-3	10 Hz	1.75	0.0527737	-16.0219		73-171204-2	20 Hz	1.05	0.0119875	-1.3142		73-171204-2	40 Hz	1.05	0.00752322	-3.74656
			73-171110-4	10 Hz	1.75	0.0551023	-25.6544		73-171211-3	20 Hz	1.05	0.0518598	-46.9483		73-171211-3	40 Hz	1.05	0.0525415	-35.6976
			73-171120-1	10 Hz	1.75	0.0556607	-18.2352		73-171227	20 Hz	1.05	0.003962	-49.3013		73-171227	40 Hz	1.05	0.00646717	-25.6217
			73-171204-2	10 Hz	1.75	0.021482	-6.73592		73-171006-1	20 Hz	1.15	0.001263	-49.5527		73-171006-1	40 Hz	1.15	0.00129867	-38.0105
			73-171211-3	10 Hz	1.75	0.0524002	-60.6918		73-171006-2	20 Hz	1.15	0.0665324	-12.0305		73-171006-2	40 Hz	1.15	0.0665175	3.07578
			73-171227	10 Hz	1.75	0.0283215	-3.48223		73-171006-3	20 Hz	1.15	0.00279833	79.6369		73-171006-3	40 Hz	1.15	0.00285033	24.6779
			73-171006-2	10 Hz	1.85	0.0665555	5.14206		73-171110-3	20 Hz	1.15	0.0528885	-18.4657		73-171110-3	40 Hz	1.15	0.0525717	-7.08676
			73-171110-3	10 Hz	1.85	0.0528312	-9.48141		73-171110-4	20 Hz	1.15	0.0554492	-5.66739		73-171110-4	40 Hz	1.15	0.0554525	15.2058
			73-171110-4	10 Hz	1.85	0.055685	-8.19061		73-171120-1	20 Hz	1.15	0.05615	-31.7014		73-171120-1	40 Hz	1.15	0.0559007	-8.56469
			73-171120-1	10 Hz	1.85	0.0553877	-10.6653		73-171204-2	20 Hz	1.15	0.0120243	-5.98263		73-171204-2	40 Hz	1.15	0.00746011	1.00276
			73-171204-2	10 Hz	1.85	0.0213181	-6.83167		73-171211-3	20 Hz	1.15	0.0518785	-40.52		73-171211-3	40 Hz	1.15	0.051749	-34.927
			73-171211-3	10 Hz	1.85	0.0520182	-60.189		73-171227	20 Hz	1.15	0.00394483	-49.5122		73-171227	40 Hz	1.15	0.00640333	-18.5748
			73-171227	10 Hz	1.85	0.0285262	-5.46182		73-171006-1	20 Hz	1.25	0.00125967	-47.8615		73-171006-1	40 Hz	1.25	0.00129333	-38.8548
			73-171006-2	10 Hz	1.95	0.0665843	-0.385798		73-171006-2	20 Hz	1.25	0.0667821	-11.298		73-171006-2	40 Hz	1.25	0.0667372	5.80431
			73-171110-3	10 Hz	1.95	0.052776	-14.6807		73-171006-3	20 Hz	1.25	0.00282467	89.5634		73-171006-3	40 Hz	1.25	0.002834	50.4877
			73-171110-4	10 Hz	1.95	0.0557928	-5.53776		73-171110-3	20 Hz	1.25	0.0526402	-5.92084		73-171110-3	40 Hz	1.25	0.0525227	-2.44361
			73-171120-1	10 Hz	1.95	0.0560887	-9.60865		73-171110-4	20 Hz	1.25	0.0556152	-14.193		73-171110-4	40 Hz	1.25	0.0552422	17.7796
			73-171204-2	10 Hz	1.95	0.0212369	-9.84203		73-171120-1	20 Hz	1.25	0.0560808	-28.2717		73-171120-1	40 Hz	1.25	0.0557492	-10.878
			73-171211-3	10 Hz	1.95	0.0517695	-58.6764		73-171204-2	20 Hz	1.25	0.0120062	-7.91633		73-171204-2	40 Hz	1.25	0.00748611	0.390157
			73-171227	10 Hz	1.95	0.0282952	-4.83921		73-171211-3	20 Hz	1.25	0.0523433	-44.7797		73-171211-3	40 Hz	1.25	0.0521282	-26.2965
									73-171227	20 Hz	1.25	0.0039825	-40.1714		73-171227	40 Hz	1.25	0.00654217	-11.2069
									73-171006-1	20 Hz	1.35	0.001256	-52.8044		73-171006-1	40 Hz	1.35	0.00129033	-33.8103
									73-171006-2	20 Hz	1.35	0.06674	-7.30705		73-171006-2	40 Hz	1.35	0.0668198	10.4608
									73-171006-3	20 Hz	1.35	0.00281633	60.5014		73-171006-3	40 Hz	1.35	0.002847	51.387
									73-171110-3	20 Hz	1.35	0.0527872	-6.84308		73-171110-3	40 Hz	1.35	0.0526423	-9.54211
									73-171110-4	20 Hz	1.35	0.0554002	-24.4508		73-171110-4	40 Hz	1.35	0.0554962	11.5089
									73-171120-1	20 Hz	1.35	0.055875	-27.7425		73-171120-1	40 Hz	1.35	0.056211	1.85433
									73-171204-2	20 Hz	1.35	0.0119207	-0.785551		73-171204-2	40 Hz	1.35	0.00740789	-2.13981
									73-171211-3	20 Hz	1.35	0.0517772	-45.492		73-171211-3	40 Hz	1.35	0.052155	-32.0367
									73-171227	20 Hz	1.35	0.0039705	-36.8644		73-171227	40 Hz	1.35	0.00639083	-9.73719
									73-171006-1	20 Hz	1.45	0.001262	-33.9783		73-171006-1	40 Hz	1.45	0.00131433	-31.8185
									73-171006-2	20 Hz	1.45	0.0668723	-6.41027		73-171006-2	40 Hz	1.45	0.067114	16.9592
									73-171006-3	20 Hz	1.45	0.00281633	81.5061		73-171006-3	40 Hz	1.45	0.00284367	66.5233
									73-171110-3	20 Hz	1.45	0.0525037	-1.31064		73-171110-3	40 Hz	1.45	0.0528718	-11.2044
									73-171110-4	20 Hz	1.45	0.0555162	-26.5972		73-171110-4	40 Hz	1.45	0.0553495	-4.74277
									73-171120-1	20 Hz	1.45	0.0560518	-28.23		73-171120-1	40 Hz	1.45	0.056326	-13.17
									73-171204-2	20 Hz	1.45	0.0118583	-2.83661		73-171204-2	40 Hz	1.45	0.00743878	3.49687
									73-171211-3	20 Hz	1.45	0.0518155	-53.2322		73-171211-3	40 Hz	1.45	0.051894	-41.8811
									73-171227	20 Hz	1.45	0.00398933	-34.6636		73-171227	40 Hz	1.45	0.00628467	-18.9076
									73-171006-1	20 Hz	1.55	0.001267	-47.8884		73-171006-1	40 Hz	1.55	0.001299	-30.0186
									73-171006-2	20 Hz	1.55	0.0668048	-6.33847		73-171006-2	40 Hz	1.55	0.0664588	7.21881
									73-171006-3	20 Hz	1.55	0.00280967	62.4721		73-171006-3	40 Hz	1.55	0.00283367	69.9043
									73-171110-3	20 Hz	1.55	0.0528308	-15.6636		73-171110-3	40 Hz	1.55	0.0526112	-2.90302
									73-171110-4	20 Hz	1.55	0.0554463	-36.5332		73-171110-4	40 Hz	1.55	0.0556685	-9.50973
									73-171120-1	20 Hz	1.55	0.0560038	-27.0064		73-171120-1	40 Hz	1.55	0.0559495	-5.12859
									73-171204-2	20 Hz	1.55	0.0117915	-0.704155		73-171204-2	40 Hz	1.55	0.00737078	-5.8859
									73-171211-3	20 Hz	1.55	0.0517337	-61.6461		73-171211-3	40 Hz	1.55	0.0515963	-45.7991
									73-171227	20 Hz	1.55	0.00395817	-32.8009		73-171227	40 Hz	1.55	0.00661383	-19.0179
									73-171006-1	20 Hz	1.65	0.001259	-45.9464		73-171006-1	40 Hz	1.65	0.00128633	-39.4908
									73-171006-2	20 Hz	1.65	0.0666517	3.26303		73-171006-2	40 Hz	1.65	0.066598	9.02251
									73-171006-3	20 Hz	1.65	0.00282067	50.4925		73-171006-3	40 Hz	1.65	0.002841	58.6883
									73-171110-3	20 Hz	1.65	0.0528698	-7.64361		73-171110-3	40 Hz	1.65	0.0526232	3.27971
									73-171110-4	20 Hz	1.65	0.0552003	-44.7007		73-171110-4	40 Hz	1.65	0.0556887	-18.3069
									73-171120-1	20 Hz	1.65	0.0559338	-28.0961		73-171120-1	40 Hz	1.65	0.0561992	-1.31611
									73-171204-2	20 Hz	1.65	0.0119487	4.10454		73-171204-2	40 Hz	1.65	0.00742067	-1.14033
									73-171211-3	20 Hz	1.65	0.0517438	-58.6574		73-171211-3	40 Hz	1.65	0.0524702	-42.5433
									73-171227	20 Hz	1.65	0.00397817	-28.6265		73-171227	40 Hz	1.65	0.00632617	-9.08544
									73-171006-1	20 Hz	1.75	0.00126333	-38.6905		73-171006-1	40 Hz	1.75	0.001296	-36.2877
									73-171006-2	20 Hz	1.75	0.0667101	-2.52207		73-171006-2	40 Hz	1.75	0.0668022	1.9551
									73-171006-3	20 Hz	1.75	0.002802	17.5123		73-171006-3	40 Hz	1.75	0.00284567	55.1429
									73-171110-3	20 Hz	1.75	0.053022	-15.8073		73-171110-3	40 Hz	1.75	0.0527475	-8.13931
									73-171110-4	20 Hz	1.75	0.055378	-38.8333		73-171110-4	40 Hz	1.75	0.0556707	-10.6437
									73-171120-1	20 Hz	1.75	0.0561343	-28.2351		73-171120-1	40 Hz	1.75	0.0558587	4.59665
									73-171204-2	20 Hz	1.75	0.0118655	-5.33261		73-171204-2	40 Hz	1.75	0.00747433	-0.151996
									73-171211-3	20 Hz	1.75	0.0520103	-63.7701		73-171211-3	40 Hz	1.75	0.0521383	-52.4848
									73-171227	20 Hz	1.75	0.0039695	-26.6749		73-171227	40 Hz	1.75	0.006313	-14.3484
									73-171006-1	20 Hz	1.85	0.00126133	-35.6591		73-171006-1	40 Hz	1.85	0.00128733	-41.7685
									73-171006-2	20 Hz	1.85	0.0665947	-7.40401		73-171006-2	40 Hz	1.85	0.0664568	13.6225
									73-171006-3	20 Hz	1.85	0.00281467	-26.9179		73-171006-3	40 Hz	1.85	0.002846	36.7943
									73-171110-3	20 Hz	1.85	0.0526118	-9.00395		73-171110-3	40 Hz	1.85	0.052679	-7.37165
									73-171110-4	20 Hz	1.85	0.055611	-36.737		73-171110-4	40 Hz	1.85	0.0556745	-12.8497
									73-171120-1	20 Hz	1.85	0.0560202	-31.2317		73-171120-1	40 Hz	1.85	0.056132	-8.2819
									73-171204-2	20 Hz	1.85	0.0118317	-7.41722		73-171204-2	40 Hz	1.85	0.00745233	3.42559
									73-171211-3	20 Hz	1.85	0.0520708	-66.128		73-171211-3	40 Hz	1.85	0.052097	-39.1233
									73-171227	20 Hz	1.85	0.00399983	-13.2768		73-171227	40 Hz	1.85	0.0064225	-15.1428
									73-171006-1	20 Hz	1.95	0.00125433	-31.0438		73-171006-1	40 Hz	1.95	0.00129633	-33.2915
									73-171006-2	20 Hz	1.95	0.0670216	-4.09221		73-171006-2	40 Hz	1.95	0.0666722	4.20572
									73-171006-3	20 Hz	1.95	0.002807	-41.5533		73-171006-3	40 Hz	1.95	0.00284533	12.6207
									73-171110-3	20 Hz	1.95	0.0528753	4.96681		73-171110-3	40 Hz	1.95	0.0526262	-5.62561
									73-171110-4	20 Hz	1.95	0.0556817	-28.8088		73-171110-4	40 Hz	1.95	0.0552933	3.3803
									73-171120-1	20 Hz	1.95	0.0559243	-24.1179		73-171120-1	40 Hz	1.95	0.0561812	-3.74352
									73-171204-2	20 Hz	1.95	0.011916	-2.34106		73-171204-2	40 Hz	1.95	0.00744678	4.72661
									73-171211-3	20 Hz	1.95	0.0521137	-64.4631		73-171211-3	40 Hz	1.95	0.0519968	-44.3487
									73-171227	20 Hz	1.95	0.003983	-7.28185		73-171227	40 Hz	1.95	0.006285	-15.7229

## Sheet: Fig 2e
rat ID	sex	trials	AUC, normalized
73-171211_1	male	saline, 10-20 min after	16.4695
73-171211_1	male	AP5/CNQX, 10-20 min after	10.4375
73-171211_2	male	saline, 10-20 min after	135.687
73-171211_2	male	AP5/CNQX, 10-20 min after	95.8316
73-171225	male	saline, 10-20 min after	200.827
73-171225	male	AP5/CNQX, 10-20 min after	163.214
74-180709_1	male	saline, 10-20 min after	28.0892
74-180709_1	male	AP5/CNQX, 10-20 min after	15.1454
74-180710_2	male	saline, 10-20 min after	17.4515
74-180710_2	male	AP5/CNQX, 10-20 min after	20.8479
74-180720_1	male	saline, 10-20 min after	201.476
74-180720_1	male	AP5/CNQX, 10-20 min after	156.524

## Sheet: Fig 3c
rat ID	stimulation frequency	time#(s)	Stim(V)	delta RSNA1(%)	delta VRNA1(%)			rat ID	stimulation frequency	time#(s)	Stim(V)	delta RSNA1(%)	delta VRNA1(%)		rat ID	sex
81-181229	20 Hz	baseline for 30 s	-0.001756	0	0			81-181229	40 Hz	baseline for 30 s	-0.001732	0	0		81-181229	male
81-190115_1	20 Hz	baseline for 30 s	-0.0017765	0	0			81-190115_1	40 Hz	baseline for 30 s	-0.001723	0	0		81-190115_1	male
81-190118_1	20 Hz	baseline for 30 s	-0.001928	0	0			81-190118_1	40 Hz	baseline for 30 s	-0.00187475	0	0		81-190118_1	male
81-190123_1	20 Hz	baseline for 30 s	-0.001526	0	0			81-190123_1	40 Hz	baseline for 30 s	-0.001638	0	0		81-190123_1	male
81-190123_2	20 Hz	baseline for 30 s	-0.001828	0	0			81-190123_2	40 Hz	baseline for 30 s	-0.001934	0	0		81-190123_2	male
81-190125_1	20 Hz	baseline for 30 s	-0.001376	0	0			81-190125_1	40 Hz	baseline for 30 s	-0.0013375	0	0		81-190125_1	male
81-181229	20 Hz	1 s-averaged values immediately before each photostimulation over 30 interventions	-0.0011207	-33.0826	11.3431			81-181229	40 Hz	1 s-averaged values immediately before each photostimulation over 30 interventions	-0.00110203	-58.3968	7.72373
81-190115_1	20 Hz	1 s-averaged values immediately before each photostimulation over 30 interventions	-0.0014297	-39.4234	19.4115			81-190115_1	40 Hz	1 s-averaged values immediately before each photostimulation over 30 interventions	-0.00147253	-27.6685	52.1122
81-190118_1	20 Hz	1 s-averaged values immediately before each photostimulation over 30 interventions	-0.0014319	-73.9947	-4.08053			81-190118_1	40 Hz	1 s-averaged values immediately before each photostimulation over 30 interventions	-0.00136196	-77.6878	11.4689
81-190123_1	20 Hz	1 s-averaged values immediately before each photostimulation over 30 interventions	-0.00138431	-45.5313	2.41244			81-190123_1	40 Hz	1 s-averaged values immediately before each photostimulation over 30 interventions	-0.0014371	-25.0028	107.575
81-190123_2	20 Hz	1 s-averaged values immediately before each photostimulation over 30 interventions	-0.00125288	-12.135	13.8695			81-190123_2	40 Hz	1 s-averaged values immediately before each photostimulation over 30 interventions	-0.00131447	-9.16435	21.4764
81-190125_1	20 Hz	1 s-averaged values immediately before each photostimulation over 30 interventions	-0.0011156	-48.9392	15.9225			81-190125_1	40 Hz	1 s-averaged values immediately before each photostimulation over 30 interventions	-0.00109267	-49.1142	37.4905
rat ID	stimulation frequency	time#(s)	Stim(V)	delta RSNA1(%)	delta VRNA1(%)			rat ID	stimulation frequency	time#(s)	Stim(V)	delta RSNA1(%)	delta VRNA1(%)
81-181229	20 Hz	-0.95	-0.00112945	-46.4401	11.8622			81-181229	40 Hz	-0.95	-0.00109998	-67.414	9.98434
81-190115_1	20 Hz	-0.95	-0.0014368	-58.9575	19.2927			81-190115_1	40 Hz	-0.95	-0.00147898	-49.56	58.9317
81-190118_1	20 Hz	-0.95	-0.00143588	-78.9555	5.2534			81-190118_1	40 Hz	-0.95	-0.0013599	-80.251	14.9122
81-190123_1	20 Hz	-0.95	-0.0013903	-41.7131	1.71886			81-190123_1	40 Hz	-0.95	-0.00143433	-25.5265	109.528
81-190123_2	20 Hz	-0.95	-0.00127098	9.33759	19.1941			81-190123_2	40 Hz	-0.95	-0.0013155	-35.7102	20.7074
81-190125_1	20 Hz	-0.95	-0.00112101	-61.6393	18.2984			81-190125_1	40 Hz	-0.95	-0.00108871	-68.0837	26.9606
81-181229	20 Hz	-0.85	-0.00111839	-50.2285	11.3915			81-181229	40 Hz	-0.85	-0.00110062	-63.6903	5.9097
81-190115_1	20 Hz	-0.85	-0.00143117	-49.325	23.3681			81-190115_1	40 Hz	-0.85	-0.00147086	-39.407	54.6157
81-190118_1	20 Hz	-0.85	-0.00142927	-76.3665	-6.11207			81-190118_1	40 Hz	-0.85	-0.00135957	-80.9412	13.5727
81-190123_1	20 Hz	-0.85	-0.00137323	-41.8276	3.56541			81-190123_1	40 Hz	-0.85	-0.00143333	-29.5861	103.212
81-190123_2	20 Hz	-0.85	-0.00127527	5.20161	21.6803			81-190123_2	40 Hz	-0.85	-0.0013245	-10.7529	25.8999
81-190125_1	20 Hz	-0.85	-0.00111515	-61.3936	14.593			81-190125_1	40 Hz	-0.85	-0.00109672	-67.5716	31.9374
81-181229	20 Hz	-0.75	-0.00112299	-42.1085	9.60454			81-181229	40 Hz	-0.75	-0.00109405	-62.9491	8.01435
81-190115_1	20 Hz	-0.75	-0.001432	-42.8861	19.9482			81-190115_1	40 Hz	-0.75	-0.00146319	-31.786	57.5338
81-190118_1	20 Hz	-0.75	-0.00143879	-78.0566	-3.13014			81-190118_1	40 Hz	-0.75	-0.00136085	-81.3962	9.72231
81-190123_1	20 Hz	-0.75	-0.00138124	-47.6372	1.96006			81-190123_1	40 Hz	-0.75	-0.00144733	-29.8209	106.18
81-190123_2	20 Hz	-0.75	-0.00126364	5.89222	19.8558			81-190123_2	40 Hz	-0.75	-0.00132	3.14315	24.9506
81-190125_1	20 Hz	-0.75	-0.00111886	-49.69	19.0888			81-190125_1	40 Hz	-0.75	-0.0010919	-61.553	31.3828
81-181229	20 Hz	-0.65	-0.00111872	-35.5373	9.72233			81-181229	40 Hz	-0.65	-0.00110341	-59.1173	8.84218
81-190115_1	20 Hz	-0.65	-0.00143285	-32.7025	19.9831			81-190115_1	40 Hz	-0.65	-0.00147731	-19.9714	57.7329
81-190118_1	20 Hz	-0.65	-0.00143744	-79.8452	-2.8097			81-190118_1	40 Hz	-0.65	-0.00136654	-78.0495	12.4548
81-190123_1	20 Hz	-0.65	-0.00139457	-46.7509	1.20259			81-190123_1	40 Hz	-0.65	-0.00143467	-27.3397	110.447
81-190123_2	20 Hz	-0.65	-0.00127562	-0.0322298	15.2741			81-190123_2	40 Hz	-0.65	-0.00132067	10.9468	25.5404
81-190125_1	20 Hz	-0.65	-0.00111478	-50.4906	16.6461			81-190125_1	40 Hz	-0.65	-0.00109506	-54.8919	35.5687
81-181229	20 Hz	-0.55	-0.00111267	-34.3286	10.5399			81-181229	40 Hz	-0.55	-0.00110501	-59.4488	8.08711
81-190115_1	20 Hz	-0.55	-0.00143847	-36.5097	18.9961			81-190115_1	40 Hz	-0.55	-0.00146586	-24.9381	53.2137
81-190118_1	20 Hz	-0.55	-0.0014249	-75.8246	-10.3296			81-190118_1	40 Hz	-0.55	-0.00135541	-76.2284	12.7375
81-190123_1	20 Hz	-0.55	-0.0013824	-47.2167	0.909802			81-190123_1	40 Hz	-0.55	-0.00143267	-29.7493	109.174
81-190123_2	20 Hz	-0.55	-0.00126912	-10.7439	12.0898			81-190123_2	40 Hz	-0.55	-0.00130667	11.8738	30.1454
81-190125_1	20 Hz	-0.55	-0.00110816	-43.2122	13.7495			81-190125_1	40 Hz	-0.55	-0.00108346	-44.7625	37.5465
81-181229	20 Hz	-0.45	-0.00112155	-24.8892	10.5915			81-181229	40 Hz	-0.45	-0.00110759	-55.2769	6.22069
81-190115_1	20 Hz	-0.45	-0.00142936	-33.3853	19.0239			81-190115_1	40 Hz	-0.45	-0.00147191	-19.4006	46.8403
81-190118_1	20 Hz	-0.45	-0.00143322	-75.388	-5.35576			81-190118_1	40 Hz	-0.45	-0.00135803	-77.0043	9.66398
81-190123_1	20 Hz	-0.45	-0.00138469	-46.3863	3.52209			81-190123_1	40 Hz	-0.45	-0.00144767	-29.2284	109.351
81-190123_2	20 Hz	-0.45	-0.00126816	-11.6647	13.7632			81-190123_2	40 Hz	-0.45	-0.001314	6.51711	25.821
81-190125_1	20 Hz	-0.45	-0.00111547	-45.7837	17.2993			81-190125_1	40 Hz	-0.45	-0.00109239	-46.7752	38.9133
81-181229	20 Hz	-0.35	-0.00111696	-23.8407	10.7147			81-181229	40 Hz	-0.35	-0.0011003	-55.079	7.42912
81-190115_1	20 Hz	-0.35	-0.00143539	-35.6365	17.4737			81-190115_1	40 Hz	-0.35	-0.00148004	-22.144	49.0299
81-190118_1	20 Hz	-0.35	-0.00143686	-72.129	2.87011			81-190118_1	40 Hz	-0.35	-0.00136482	-78.1143	10.8861
81-190123_1	20 Hz	-0.35	-0.00138894	-49.9238	3.71181			81-190123_1	40 Hz	-0.35	-0.00143767	-23.3033	107.815
81-190123_2	20 Hz	-0.35	-0.00126537	-23.5899	13.0448			81-190123_2	40 Hz	-0.35	-0.00130333	7.70144	23.1948
81-190125_1	20 Hz	-0.35	-0.00111044	-38.8087	11.422			81-190125_1	40 Hz	-0.35	-0.00109134	-32.8341	41.4796
81-181229	20 Hz	-0.25	-0.00111903	-24.7314	11.6333			81-181229	40 Hz	-0.25	-0.00110249	-52.1601	8.32704
81-190115_1	20 Hz	-0.25	-0.00143055	-32.3552	18.5897			81-190115_1	40 Hz	-0.25	-0.00147076	-20.9311	46.7225
81-190118_1	20 Hz	-0.25	-0.00143073	-66.9927	-7.57462			81-190118_1	40 Hz	-0.25	-0.0013624	-77.8059	10.987
81-190123_1	20 Hz	-0.25	-0.00138049	-48.1756	3.08117			81-190123_1	40 Hz	-0.25	-0.001432	-22.3122	104.791
81-190123_2	20 Hz	-0.25	-0.00126158	-29.4819	13.268			81-190123_2	40 Hz	-0.25	-0.0013115	-18.3205	15.5448
81-190125_1	20 Hz	-0.25	-0.00111684	-48.3969	20.0093			81-190125_1	40 Hz	-0.25	-0.0010954	-41.4938	42.6835
81-181229	20 Hz	-0.15	-0.00112725	-23.5506	14.2884			81-181229	40 Hz	-0.15	-0.0011037	-54.1348	6.46258
81-190115_1	20 Hz	-0.15	-0.0014352	-39.2514	19.2091			81-190115_1	40 Hz	-0.15	-0.00147315	-27.4707	52.0255
81-190118_1	20 Hz	-0.15	-0.00142721	-68.7749	-4.41851			81-190118_1	40 Hz	-0.15	-0.00136516	-73.6451	9.68004
81-190123_1	20 Hz	-0.15	-0.00138169	-40.4104	2.15063			81-190123_1	40 Hz	-0.15	-0.001443	-18.3942	106.59
81-190123_2	20 Hz	-0.15	-0.00128218	-29.186	4.61407			81-190123_2	40 Hz	-0.15	-0.001317	-30.9216	11.92
81-190125_1	20 Hz	-0.15	-0.00111647	-39.4921	14.987			81-190125_1	40 Hz	-0.15	-0.00109394	-34.7897	41.6785
81-181229	20 Hz	-0.05	-0.00111996	-25.1714	13.083			81-181229	40 Hz	-0.05	-0.00110311	-54.6971	7.96017
81-190115_1	20 Hz	-0.05	-0.00139524	-33.2251	18.2302			81-190115_1	40 Hz	-0.05	-0.00147325	-21.0759	44.4755
81-190118_1	20 Hz	-0.05	-0.00142474	-67.6144	-9.19838			81-190118_1	40 Hz	-0.05	-0.00136694	-73.4418	10.0726
81-190123_1	20 Hz	-0.05	-0.00138553	-45.2717	2.30198			81-190123_1	40 Hz	-0.05	-0.00142833	-14.7672	108.666
81-190123_2	20 Hz	-0.05	-0.0010969	-37.0828	5.91074			81-190123_2	40 Hz	-0.05	-0.0013115	-36.1207	11.0395
81-190125_1	20 Hz	-0.05	-0.00111883	-50.4845	13.1313			81-190125_1	40 Hz	-0.05	-0.00109781	-38.3867	46.7537
81-181229	20 Hz	0.05	0.378666	4.38226	15.3901			81-181229	40 Hz	0.05	0.759406	-34.3835	15.9402
81-190115_1	20 Hz	0.05	0.579929	-33.2917	20.7695			81-190115_1	40 Hz	0.05	0.580003	-21.3112	45.7089
81-190118_1	20 Hz	0.05	0.327838	-64.5453	-8.32456			81-190118_1	40 Hz	0.05	0.657458	-77.3228	12.8184
81-190123_1	20 Hz	0.05	0.322327	-32.2626	2.51929			81-190123_1	40 Hz	0.05	0.634102	-6.22972	105.084
81-190123_2	20 Hz	0.05	0.332419	-23.8435	14.8985			81-190123_2	40 Hz	0.05	0.666378	-33.7957	21.21
81-190125_1	20 Hz	0.05	0.309601	-44.2328	14.7629			81-190125_1	40 Hz	0.05	0.620368	-33.5799	42.546
81-181229	20 Hz	0.15	0.379199	106.516	13.5106			81-181229	40 Hz	0.15	0.759255	120.305	15.0224
81-190115_1	20 Hz	0.15	0.580043	85.626	23.1068			81-190115_1	40 Hz	0.15	0.580168	117.034	51.9763
81-190118_1	20 Hz	0.15	0.32812	95.5129	-7.77954			81-190118_1	40 Hz	0.15	0.657879	38.7833	7.22756
81-190123_1	20 Hz	0.15	0.322201	51.0075	0.960672			81-190123_1	40 Hz	0.15	0.63303	116.536	105.059
81-190123_2	20 Hz	0.15	0.332415	105.53	13.2588			81-190123_2	40 Hz	0.15	0.666205	183.203	18.5786
81-190125_1	20 Hz	0.15	0.3094	42.2923	10.8895			81-190125_1	40 Hz	0.15	0.620541	102.411	40.5987
81-181229	20 Hz	0.25	0.378799	112.297	18.0365			81-181229	40 Hz	0.25	0.75958	156.259	15.2934
81-190115_1	20 Hz	0.25	0.580066	148.873	27.7495			81-190115_1	40 Hz	0.25	0.580094	184.24	51.6576
81-190118_1	20 Hz	0.25	0.327859	213.495	2.54499			81-190118_1	40 Hz	0.25	0.657666	218.877	13.0387
81-190123_1	20 Hz	0.25	0.322305	121.301	3.69415			81-190123_1	40 Hz	0.25	0.633438	129.586	103.05
81-190123_2	20 Hz	0.25	0.332605	134.308	12.5524			81-190123_2	40 Hz	0.25	0.666066	263.953	23.1396
81-190125_1	20 Hz	0.25	0.309357	153.033	13.8442			81-190125_1	40 Hz	0.25	0.619864	162.363	28.4217
81-181229	20 Hz	0.35	0.379223	107.178	17.0505			81-181229	40 Hz	0.35	0.759207	140.655	15.4997
81-190115_1	20 Hz	0.35	0.579462	138.255	25.0632			81-190115_1	40 Hz	0.35	0.580192	165.089	54.3862
81-190118_1	20 Hz	0.35	0.327843	228.866	-5.18284			81-190118_1	40 Hz	0.35	0.657424	249.424	11.1732
81-190123_1	20 Hz	0.35	0.322537	127.217	4.17257			81-190123_1	40 Hz	0.35	0.633602	112.585	108.692
81-190123_2	20 Hz	0.35	0.332503	156.845	11.2822			81-190123_2	40 Hz	0.35	0.666491	238.524	27.4684
81-190125_1	20 Hz	0.35	0.309514	101.617	18.6789			81-190125_1	40 Hz	0.35	0.620687	144.943	24.8891
81-181229	20 Hz	0.45	0.379254	83.9138	17.6992			81-181229	40 Hz	0.45	0.759399	118.374	14.2967
81-190115_1	20 Hz	0.45	0.579875	118.971	30.9959			81-190115_1	40 Hz	0.45	0.579201	138.866	52.6311
81-190118_1	20 Hz	0.45	0.327914	200.328	-2.05863			81-190118_1	40 Hz	0.45	0.657822	218.928	9.44038
81-190123_1	20 Hz	0.45	0.322239	129.158	5.253			81-190123_1	40 Hz	0.45	0.633031	96.499	107.011
81-190123_2	20 Hz	0.45	0.332359	144.897	9.77243			81-190123_2	40 Hz	0.45	0.665864	189.766	21.0277
81-190125_1	20 Hz	0.45	0.309542	142.337	7.48787			81-190125_1	40 Hz	0.45	0.62005	113.083	26.3112
81-181229	20 Hz	0.55	-0.00110286	49.94	16.3217			81-181229	40 Hz	0.55	-0.00110996	68.4008	13.6148
81-190115_1	20 Hz	0.55	-0.00142975	104.706	28.9991			81-190115_1	40 Hz	0.55	-0.00146795	114.439	65.6547
81-190118_1	20 Hz	0.55	-0.00141637	157.065	-3.05676			81-190118_1	40 Hz	0.55	-0.00135701	166.299	9.28594
81-190123_1	20 Hz	0.55	-0.00139219	95.9204	3.82539			81-190123_1	40 Hz	0.55	-0.001459	77.2849	113.862
81-190123_2	20 Hz	0.55	-0.00125299	126.976	6.095			81-190123_2	40 Hz	0.55	-0.00131517	139.35	14.0418
81-190125_1	20 Hz	0.55	-0.0011053	67.4936	13.9084			81-190125_1	40 Hz	0.55	-0.00109109	71.4002	17.6933
81-181229	20 Hz	0.65	-0.00111165	-62.4802	12.1715			81-181229	40 Hz	0.65	-0.00109465	-61.3895	13.3626
81-190115_1	20 Hz	0.65	-0.00143356	17.5161	25.2108			81-190115_1	40 Hz	0.65	-0.0014724	22.2016	60.0627
81-190118_1	20 Hz	0.65	-0.00142397	-15.907	0.617077			81-190118_1	40 Hz	0.65	-0.00135834	9.24136	11.5415
81-190123_1	20 Hz	0.65	-0.0013919	3.69204	4.28693			81-190123_1	40 Hz	0.65	-0.00146333	-13.6173	118.563
81-190123_2	20 Hz	0.65	-0.0012603	-29.0019	8.16389			81-190123_2	40 Hz	0.65	-0.00131367	-26.282	11.6344
81-190125_1	20 Hz	0.65	-0.00111764	-16.4759	8.97432			81-190125_1	40 Hz	0.65	-0.00109702	-25.3907	18.7839
81-181229	20 Hz	0.75	-0.00110007	-75.078	11.6058			81-181229	40 Hz	0.75	-0.00108724	-76.8614	11.7393
81-190115_1	20 Hz	0.75	-0.00142625	-62.831	27.5247			81-190115_1	40 Hz	0.75	-0.00147567	-64.6672	51.0999
81-190118_1	20 Hz	0.75	-0.00142011	-81.1951	-2.04687			81-190118_1	40 Hz	0.75	-0.00134943	-80.5246	15.7164
81-190123_1	20 Hz	0.75	-0.00138565	-35.7085	5.25995			81-190123_1	40 Hz	0.75	-0.00144533	-42.0488	114.145
81-190123_2	20 Hz	0.75	-0.00126321	-50.8369	7.09435			81-190123_2	40 Hz	0.75	-0.0013	-59.2939	6.91242
81-190125_1	20 Hz	0.75	-0.00111438	-66.7716	14.1962			81-190125_1	40 Hz	0.75	-0.00109223	-71.1422	26.7886
81-181229	20 Hz	0.85	-0.00110657	-72.5712	9.56232			81-181229	40 Hz	0.85	-0.00108269	-78.4303	8.43416
81-190115_1	20 Hz	0.85	-0.00142669	-74.2606	26.2561			81-190115_1	40 Hz	0.85	-0.00147445	-72.3594	56.4393
81-190118_1	20 Hz	0.85	-0.00141575	-84.5957	-0.17847			81-190118_1	40 Hz	0.85	-0.00134793	-85.2168	12.8819
81-190123_1	20 Hz	0.85	-0.00139729	-41.4128	2.33856			81-190123_1	40 Hz	0.85	-0.001447	-40.4962	116.613
81-190123_2	20 Hz	0.85	-0.00125766	-33.5859	12.1662			81-190123_2	40 Hz	0.85	-0.00129283	-57.3243	9.62576
81-190125_1	20 Hz	0.85	-0.00110629	-71.1066	23.0879			81-190125_1	40 Hz	0.85	-0.0011019	-72.8803	33.7643
81-181229	20 Hz	0.95	-0.00109302	-61.8042	11.9508			81-181229	40 Hz	0.95	-0.00108706	-77.0602	8.30069
81-190115_1	20 Hz	0.95	-0.00141163	-68.7094	24.5161			81-190115_1	40 Hz	0.95	-0.00145836	-64.7188	55.5557
81-190118_1	20 Hz	0.95	-0.00141075	-84.6771	-2.98365			81-190118_1	40 Hz	0.95	-0.00134243	-84.2713	14.1218
81-190123_1	20 Hz	0.95	-0.00138135	-35.9788	2.42597			81-190123_1	40 Hz	0.95	-0.001442	-42.9149	114.469
81-190123_2	20 Hz	0.95	-0.00125753	-11.3959	21.5912			81-190123_2	40 Hz	0.95	-0.00129183	-49.6474	18.6452
81-190125_1	20 Hz	0.95	-0.0010993	-70.0641	12.0574			81-190125_1	40 Hz	0.95	-0.00108902	-72.9243	24.1205
81-181229	20 Hz	1.05	-0.0011057	-50.8515	11.1844			81-181229	40 Hz	1.05	-0.00107807	-70.6018	11.0214
81-190115_1	20 Hz	1.05	-0.00142182	-61.4028	19.9605			81-190115_1	40 Hz	1.05	-0.00146784	-52.7317	60.399
81-190118_1	20 Hz	1.05	-0.00141731	-82.6241	1.48211			81-190118_1	40 Hz	1.05	-0.00134222	-83.5006	14.7879
81-190123_1	20 Hz	1.05	-0.00138404	-41.6664	1.35492			81-190123_1	40 Hz	1.05	-0.001427	-28.0517	111.858
81-190123_2	20 Hz	1.05	-0.00125272	6.91531	19.2601			81-190123_2	40 Hz	1.05	-0.00129217	-36.0349	21.962
81-190125_1	20 Hz	1.05	-0.00111354	-66.1751	19.3158			81-190125_1	40 Hz	1.05	-0.00108001	-71.9571	28.2847
81-181229	20 Hz	1.15	-0.00109643	-52.946	11.0334			81-181229	40 Hz	1.15	-0.00107728	-69.0659	6.25934
81-190115_1	20 Hz	1.15	-0.00141679	-51.5062	23.9963			81-190115_1	40 Hz	1.15	-0.00146262	-43.0083	57.195
81-190118_1	20 Hz	1.15	-0.00141241	-79.2947	-6.55847			81-190118_1	40 Hz	1.15	-0.00134131	-84.1333	14.6102
81-190123_1	20 Hz	1.15	-0.00137051	-40.8712	3.80494			81-190123_1	40 Hz	1.15	-0.00143233	-29.9628	108.285
81-190123_2	20 Hz	1.15	-0.00125348	2.76375	21.998			81-190123_2	40 Hz	1.15	-0.00130283	-9.81589	27.1048
81-190125_1	20 Hz	1.15	-0.00110545	-63.4245	16.552			81-190125_1	40 Hz	1.15	-0.00109152	-68.0968	33.2716
81-181229	20 Hz	1.25	-0.00110267	-45.9947	9.0381			81-181229	40 Hz	1.25	-0.00107417	-65.4559	8.1341
81-190115_1	20 Hz	1.25	-0.00141934	-43.9109	20.946			81-190115_1	40 Hz	1.25	-0.00145886	-33.9415	58.9522
81-190118_1	20 Hz	1.25	-0.0014174	-80.2095	-4.05772			81-190118_1	40 Hz	1.25	-0.00134265	-83.8283	10.3533
81-190123_1	20 Hz	1.25	-0.00137626	-49.9985	1.91437			81-190123_1	40 Hz	1.25	-0.001434	-30.996	108.507
81-190123_2	20 Hz	1.25	-0.00124503	5.42661	17.8531			81-190123_2	40 Hz	1.25	-0.0013	6.21988	25.6231
81-190125_1	20 Hz	1.25	-0.0011087	-52.0012	20.1879			81-190125_1	40 Hz	1.25	-0.00108131	-62.5804	31.7006
81-181229	20 Hz	1.35	-0.00109768	-37.7183	8.89049			81-181229	40 Hz	1.35	-0.00107822	-63.307	9.36619
81-190115_1	20 Hz	1.35	-0.00142007	-34.8076	20.5601			81-190115_1	40 Hz	1.35	-0.00146709	-21.7996	59.3101
81-190118_1	20 Hz	1.35	-0.00142176	-82.4443	-2.59381			81-190118_1	40 Hz	1.35	-0.00134782	-81.2618	12.4995
81-190123_1	20 Hz	1.35	-0.00138925	-46.5584	1.30461			81-190123_1	40 Hz	1.35	-0.00143133	-30.552	113.569
81-190123_2	20 Hz	1.35	-0.00125667	-0.960535	17.0396			81-190123_2	40 Hz	1.35	-0.00129933	12.3121	26.7854
81-190125_1	20 Hz	1.35	-0.00110371	-53.048	17.2641			81-190125_1	40 Hz	1.35	-0.00108672	-56.8353	36.6805
81-181229	20 Hz	1.45	-0.00109245	-36.3775	10.5846			81-181229	40 Hz	1.45	-0.00108456	-63.2336	8.55876
81-190115_1	20 Hz	1.45	-0.00142434	-39.1513	19.3608			81-190115_1	40 Hz	1.45	-0.00145969	-26.404	55.173
81-190118_1	20 Hz	1.45	-0.00140875	-80.8829	-9.85484			81-190118_1	40 Hz	1.45	-0.0013385	-79.954	11.57
81-190123_1	20 Hz	1.45	-0.00137812	-49.0788	1.23942			81-190123_1	40 Hz	1.45	-0.00142467	-29.888	110.828
81-190123_2	20 Hz	1.45	-0.00124874	-12.6204	12.5077			81-190123_2	40 Hz	1.45	-0.00128367	13.5756	30.1131
81-190125_1	20 Hz	1.45	-0.00109818	-45.4873	14.7614			81-190125_1	40 Hz	1.45	-0.0010749	-47.3092	39.8
81-181229	20 Hz	1.55	-0.00109871	-27.6592	10.1942			81-181229	40 Hz	1.55	-0.00108454	-58.9888	5.05824
81-190115_1	20 Hz	1.55	-0.00141576	-35.4501	20.2857			81-190115_1	40 Hz	1.55	-0.00146296	-22.1451	47.5061
81-190118_1	20 Hz	1.55	-0.00141165	-76.1422	-4.9828			81-190118_1	40 Hz	1.55	-0.00134015	-79.2155	10.266
81-190123_1	20 Hz	1.55	-0.00137966	-47.9165	3.30996			81-190123_1	40 Hz	1.55	-0.00144167	-28.0725	110.576
81-190123_2	20 Hz	1.55	-0.00124853	-14.2162	14.267			81-190123_2	40 Hz	1.55	-0.00129383	8.36132	28.1196
81-190125_1	20 Hz	1.55	-0.00110743	-47.4459	16.9916			81-190125_1	40 Hz	1.55	-0.00108592	-47.1032	40.1026
81-181229	20 Hz	1.65	-0.0010959	-25.1303	10.6913			81-181229	40 Hz	1.65	-0.00107996	-59.8372	6.50681
81-190115_1	20 Hz	1.65	-0.00142064	-36.9833	17.8677			81-190115_1	40 Hz	1.65	-0.00147295	-24.2146	50.3378
81-190118_1	20 Hz	1.65	-0.00141525	-73.1273	2.35119			81-190118_1	40 Hz	1.65	-0.00134575	-80.1869	10.7509
81-190123_1	20 Hz	1.65	-0.00138709	-50.6946	3.59701			81-190123_1	40 Hz	1.65	-0.00143167	-24.6001	110.069
81-190123_2	20 Hz	1.65	-0.0012471	-25.1727	13.022			81-190123_2	40 Hz	1.65	-0.0012855	8.50753	23.2832
81-190125_1	20 Hz	1.65	-0.00110393	-39.6027	11.8032			81-190125_1	40 Hz	1.65	-0.0010824	-37.3869	42.3604
81-181229	20 Hz	1.75	-0.00109686	-27.2134	11.4882			81-181229	40 Hz	1.75	-0.00108122	-56.5039	7.85644
81-190115_1	20 Hz	1.75	-0.0014187	-33.6852	19.273			81-190115_1	40 Hz	1.75	-0.00146199	-20.8861	49.9665
81-190118_1	20 Hz	1.75	-0.00141104	-67.3562	-6.9708			81-190118_1	40 Hz	1.75	-0.0013442	-80.2207	11.1542
81-190123_1	20 Hz	1.75	-0.00137844	-49.0628	3.04196			81-190123_1	40 Hz	1.75	-0.00142367	-23.325	107.354
81-190123_2	20 Hz	1.75	-0.00124347	-30.8393	13.0525			81-190123_2	40 Hz	1.75	-0.00129	-17.883	16.7686
81-190125_1	20 Hz	1.75	-0.0011067	-50.8194	21.1494			81-190125_1	40 Hz	1.75	-0.00108573	-43.0812	44.1224
81-181229	20 Hz	1.85	-0.00110578	-26.4356	14.2706			81-181229	40 Hz	1.85	-0.00108204	-56.6493	6.4556
81-190115_1	20 Hz	1.85	-0.00142354	-38.7262	19.0274			81-190115_1	40 Hz	1.85	-0.00146595	-27.8765	53.2201
81-190118_1	20 Hz	1.85	-0.00140946	-68.6944	-3.79987			81-190118_1	40 Hz	1.85	-0.00134672	-77.6141	10.3416
81-190123_1	20 Hz	1.85	-0.00137659	-41.4999	1.90878			81-190123_1	40 Hz	1.85	-0.00143433	-20.2462	108.779
81-190123_2	20 Hz	1.85	-0.0012619	-30.8193	4.21634			81-190123_2	40 Hz	1.85	-0.00129583	-30.3979	12.361
81-190125_1	20 Hz	1.85	-0.00110767	-41.9544	14.5982			81-190125_1	40 Hz	1.85	-0.00108916	-36.1387	42.5395
81-181229	20 Hz	1.95	-0.00109956	-25.7268	13.1603			81-181229	40 Hz	1.95	-0.00107839	-57.425	8.04792
81-190115_1	20 Hz	1.95	-0.00142256	-34.4281	17.5849			81-190115_1	40 Hz	1.95	-0.00146346	-22.7935	46.8217
81-190118_1	20 Hz	1.95	-0.00140647	-70.2779	-9.44748			81-190118_1	40 Hz	1.95	-0.00134766	-77.337	10.3322
81-190123_1	20 Hz	1.95	-0.00138332	-46.4601	2.62423			81-190123_1	40 Hz	1.95	-0.001423	-15.9443	111.393
81-190123_2	20 Hz	1.95	-0.00124907	-38.6189	7.63809			81-190123_2	40 Hz	1.95	-0.001289	-37.4959	11.7369
81-190125_1	20 Hz	1.95	-0.00110919	-52.8705	13.147			81-190125_1	40 Hz	1.95	-0.00108926	-38.5943	46.8029

## Sheet: Fig 3d
rat ID	stimulation frequency	time(s)	Photo-stim(V)	delta RSNA1(%)	delta VRNA1(%)			rat ID	stimulation frequency	time(s)	Photo-stim(V)	delta RSNA1(%)	delta VRNA1(%)
81-181229	20 Hz	baseline for 30 s	-0.001756	0	0			81-181229	40 Hz	baseline for 30 s	-0.001732	0	0
81-190115_1	20 Hz	baseline for 30 s	-0.0017765	0	0			81-190115_1	40 Hz	baseline for 30 s	-0.001723	0	0
81-190118_1	20 Hz	baseline for 30 s	-0.001928	0	0			81-190118_1	40 Hz	baseline for 30 s	-0.00187475	0	0
81-190123_1	20 Hz	baseline for 30 s	-0.001526	0	0			81-190123_1	40 Hz	baseline for 30 s	-0.001638	0	0
81-190123_2	20 Hz	baseline for 30 s	-0.001828	0	0			81-190123_2	40 Hz	baseline for 30 s	-0.001934	0	0
81-190125_1	20 Hz	baseline for 30 s	-0.001376	0	0			81-190125_1	40 Hz	baseline for 30 s	-0.0013375	0	0
rat ID	stimulation frequency	time(s)	Photo-stim(V)	delta RSNA1(%)	delta VRNA1(%)			rat ID	stimulation frequency	time(s)	Photo-stim(V)	delta RSNA1(%)	delta VRNA1(%)
81-181229	20 Hz	-25	-0.0017708	-3.4424	4.53761			81-181229	40 Hz	-25	-0.0017325	-3.49714	2.4153
81-190115_1	20 Hz	-25	-0.001733	-0.238245	-0.337549			81-190115_1	40 Hz	-25	-0.00177725	5.83244	-2.75486
81-190118_1	20 Hz	-25	-0.0019279	-1.62502	-3.9561			81-190118_1	40 Hz	-25	-0.00186895	-0.519715	0.327225
81-190123_1	20 Hz	-25	-0.0015278	-1.10698	1.92239			81-190123_1	40 Hz	-25	-0.001628	2.1957	-2.67873
81-190123_2	20 Hz	-25	-0.0018309	3.45232	4.83088			81-190123_2	40 Hz	-25	-0.0019306	-5.73132	-4.34508
81-190125_1	20 Hz	-25	-0.0013761	0.434378	4.22377			81-190125_1	40 Hz	-25	-0.00133425	3.85109	4.65994
81-181229	20 Hz	-15	-0.0017472	0.669191	-4.01654			81-181229	40 Hz	-15	-0.0017297	-1.38955	-1.7175
81-190115_1	20 Hz	-15	-0.0017165	-0.66397	1.64632			81-190115_1	40 Hz	-15	-0.0017676	-0.134266	-3.45466
81-190118_1	20 Hz	-15	-0.0019199	3.39382	-8.60097			81-190118_1	40 Hz	-15	-0.00187718	-1.9607	0.924154
81-190123_1	20 Hz	-15	-0.0015317	3.11215	1.2624			81-190123_1	40 Hz	-15	-0.0016335	-2.20903	3.8098
81-190123_2	20 Hz	-15	-0.00182705	-1.51938	1.69083			81-190123_2	40 Hz	-15	-0.00192955	4.86876	-1.44334
81-190125_1	20 Hz	-15	-0.00137725	0.196295	-2.13222			81-190125_1	40 Hz	-15	-0.00133375	-2.7482	-0.075041
81-181229	20 Hz	-5	-0.0013716	2.65433	2.39209			81-181229	40 Hz	-5	-0.0013528	4.94771	-0.695869
81-190115_1	20 Hz	-5	-0.0014294	0.594727	1.55283			81-190115_1	40 Hz	-5	-0.00149405	-5.96969	5.95283
81-190118_1	20 Hz	-5	-0.0016055	-1.90948	-2.227			81-190118_1	40 Hz	-5	-0.00154933	2.4478	-1.30389
81-190123_1	20 Hz	-5	-0.0011958	-2.31799	-0.241846			81-190123_1	40 Hz	-5	-0.0013363	-0.0300306	-1.23833
81-190123_2	20 Hz	-5	-0.00149355	-1.81252	-3.57813			81-190123_2	40 Hz	-5	-0.00160735	0.8682	5.87092
81-190125_1	20 Hz	-5	-0.00106405	-0.803914	0.904605			81-190125_1	40 Hz	-5	-0.0010351	-1.03813	-4.55009
81-181229	20 Hz	5	0.0936107	-10.8982	5.33892			81-181229	40 Hz	5	0.188516	-18.9721	5.68641
81-190115_1	20 Hz	5	0.143493	54.9328	15.7184			81-190115_1	40 Hz	5	0.14357	13.1318	4.85515
81-190118_1	20 Hz	5	0.080462	-4.79348	-0.985924			81-190118_1	40 Hz	5	0.163088	0.314461	-1.64173
81-190123_1	20 Hz	5	0.0792156	-4.90819	-2.10719			81-190123_1	40 Hz	5	0.156928	-4.93536	3.63143
81-190123_2	20 Hz	5	0.0818896	30.7499	7.44645			81-190123_2	40 Hz	5	0.165181	39.3991	18.7326
81-190125_1	20 Hz	5	0.0762094	2.04453	28.3469			81-190125_1	40 Hz	5	0.153907	4.19337	48.7993
81-181229	20 Hz	15	0.0939693	-7.64653	13.9074			81-181229	40 Hz	15	0.18914	-19.0966	3.57426
81-190115_1	20 Hz	15	0.143761	-10.0767	68.4522			81-190115_1	40 Hz	15	0.143971	0.614219	28.5797
81-190118_1	20 Hz	15	0.0808899	-11.869	-3.63822			81-190118_1	40 Hz	15	0.163414	-13.9028	19.211
81-190123_1	20 Hz	15	0.0794535	-4.64386	-0.863832			81-190123_1	40 Hz	15	0.157224	13.7103	110.702
81-190123_2	20 Hz	15	0.0822095	24.1219	12.3279			81-190123_2	40 Hz	15	0.165635	53.8811	24.6414
81-190125_1	20 Hz	15	0.0765743	-18.994	17.8412			81-190125_1	40 Hz	15	0.154248	-8.87316	30.8171
81-181229	20 Hz	25	0.0938977	-9.07376	10.8185			81-181229	40 Hz	25	0.189171	-17.2244	4.51956
81-190115_1	20 Hz	25	0.144078	-0.324734	51.9388			81-190115_1	40 Hz	25	0.143837	-9.90831	49.4785
81-190118_1	20 Hz	25	0.0810505	4.80582	8.76648			81-190118_1	40 Hz	25	0.163416	-16.7603	11.9602
81-190123_1	20 Hz	25	0.0796363	-7.44089	15.7761			81-190123_1	40 Hz	25	0.157379	18.4151	194.177
81-190123_2	20 Hz	25	0.0821083	26.7171	18.4314			81-190123_2	40 Hz	25	0.165522	36.7662	25.4015
81-190125_1	20 Hz	25	0.0765612	-18.9683	11.8699			81-190125_1	40 Hz	25	0.154206	-9.2286	35.2015
81-181229	20 Hz	35	0.0938514	-5.45803	20.341			81-181229	40 Hz	35	0.188951	-14.4918	10.3633
81-190115_1	20 Hz	35	0.143815	5.9682	62.3353			81-190115_1	40 Hz	35	0.143925	5.65028	23.7315
81-190118_1	20 Hz	35	0.0808081	-14.9194	-5.61311			81-190118_1	40 Hz	35	0.163426	-6.82139	14.3786
81-190123_1	20 Hz	35	0.0796445	-3.319	17.0075			81-190123_1	40 Hz	35	0.157273	4.86936	182.096
81-190123_2	20 Hz	35	0.0822087	12.3623	15.2276			81-190123_2	40 Hz	35	0.165684	30.2903	19.5548
81-190125_1	20 Hz	35	0.0765631	-13.4764	17.7136			81-190125_1	40 Hz	35	0.154273	-14.0212	43.61
81-181229	20 Hz	45	0.0938599	-10.0527	12.6764			81-181229	40 Hz	45	0.18905	-14.6953	22.9547
81-190115_1	20 Hz	45	0.143938	25.7188	71.6266			81-190115_1	40 Hz	45	0.143876	-17.3229	10.1648
81-190118_1	20 Hz	45	0.081118	-16.0193	-8.56266			81-190118_1	40 Hz	45	0.163341	-16.21	20.2552
81-190123_1	20 Hz	45	0.0794234	-4.56251	5.354			81-190123_1	40 Hz	45	0.157266	2.21518	87.5141
81-190123_2	20 Hz	45	0.0821358	10.8579	13.3264			81-190123_2	40 Hz	45	0.165516	20.668	14.9968
81-190125_1	20 Hz	45	0.076513	-19.1579	8.94161			81-190125_1	40 Hz	45	0.154352	-16.5837	14.4637
81-181229	20 Hz	55	0.0940221	-5.73163	13.2256			81-181229	40 Hz	55	0.188967	-18.9941	15.5185
81-190115_1	20 Hz	55	0.143923	-9.30531	55.1295			81-190115_1	40 Hz	55	0.143956	-2.77566	25.7426
81-190118_1	20 Hz	55	0.0808467	-16.2048	-9.38705			81-190118_1	40 Hz	55	0.163402	-16.5125	14.4676
81-190123_1	20 Hz	55	0.0795599	0.633505	0.387154			81-190123_1	40 Hz	55	0.157306	3.33107	84.3352
81-190123_2	20 Hz	55	0.0822169	9.78837	11.7269			81-190123_2	40 Hz	55	0.165596	30.6643	15.5241
81-190125_1	20 Hz	55	0.0765108	-13.8997	14.9996			81-190125_1	40 Hz	55	0.154261	-12.8065	28.236
81-181229	20 Hz	65	-0.001661	-7.97069	2.66021			81-181229	40 Hz	65	-0.0016496	-10.7503	3.98029
81-190115_1	20 Hz	65	-0.001704	-2.31941	30.6959			81-190115_1	40 Hz	65	-0.0017248	-12.167	6.42402
81-190118_1	20 Hz	65	-0.0018582	-28.3273	-8.27723			81-190118_1	40 Hz	65	-0.00179378	-37.9919	12.1825
81-190123_1	20 Hz	65	-0.0015146	-1.57571	-0.565463			81-190123_1	40 Hz	65	-0.0016275	6.71265	59.1979
81-190123_2	20 Hz	65	-0.0017664	-22.3941	-1.2143			81-190123_2	40 Hz	65	-0.00183085	-18.5153	-4.50425
81-190125_1	20 Hz	65	-0.001334	-8.8892	-2.29408			81-190125_1	40 Hz	65	-0.0013043	-11.6515	4.66921
81-181229	20 Hz	75	-0.0017498	-2.30818	3.00493			81-181229	40 Hz	75	-0.001733	-1.35074	1.6699
81-190115_1	20 Hz	75	-0.001726	8.57223	24.7471			81-190115_1	40 Hz	75	-0.0017702	-2.69802	-0.188666
81-190118_1	20 Hz	75	-0.0019427	-8.62676	-5.84563			81-190118_1	40 Hz	75	-0.00187787	-18.4093	4.12845
81-190123_1	20 Hz	75	-0.0015394	-0.208921	-1.91177			81-190123_1	40 Hz	75	-0.0016469	9.90191	49.7619
81-190123_2	20 Hz	75	-0.0018471	-12.3179	-2.34092			81-190123_2	40 Hz	75	-0.0019287	-8.61683	-6.85849
81-190125_1	20 Hz	75	-0.00138095	-2.46642	26.4897			81-190125_1	40 Hz	75	-0.0013375	1.66529	0.453065
81-181229	20 Hz	85	-0.0017541	0.671993	-0.280025			81-181229	40 Hz	85	-0.0017389	3.72565	3.54657
81-190115_1	20 Hz	85	-0.0017405	8.29437	33.8093			81-190115_1	40 Hz	85	-0.0017782	-0.525985	1.44584
81-190118_1	20 Hz	85	-0.0019529	-6.58503	-6.73312			81-190118_1	40 Hz	85	-0.00188405	-9.79731	7.38319
81-190123_1	20 Hz	85	-0.0015429	2.67178	-3.32626			81-190123_1	40 Hz	85	-0.0016794	8.4918	42.474
81-190123_2	20 Hz	85	-0.00185465	3.6973	4.53785			81-190123_2	40 Hz	85	-0.00193245	-4.66307	-5.74347
81-190125_1	20 Hz	85	-0.0014014	-0.100556	31.8134			81-190125_1	40 Hz	85	-0.00135215	-0.0321568	-3.98285

## Sheet: Fig 3e
rat ID	sex	trials	Integrated delta VRNA, %vs. mean values after saline	Integrated delta MAP, % vs. mean values after saline
81-190125_2	male	saline, 10-15 min after	16.4603	117.158
81-190205_1	male	saline, 10-15 min after	34.2316	65.0083
81-190207_2	male	saline, 10-15 min after	13.4187	81.7102
81-190212_1	male	saline, 10-15 min after	180.421	127.898
81-190314_2	male	saline, 10-15 min after	144.719	136.298
81-190319	male	saline, 10-15 min after	210.749	71.9284
81-190125_2	male	AP5/CNQX, 10-15 min after	-5.23578	59.9422
81-190205_1	male	AP5/CNQX, 10-15 min after	-1.71653	34.6883
81-190207_2	male	AP5/CNQX, 10-15 min after	0.860537	61.5168
81-190212_1	male	AP5/CNQX, 10-15 min after	57.6293	104.32
81-190314_2	male	AP5/CNQX, 10-15 min after	77.8685	77.0868
81-190319	male	AP5/CNQX, 10-15 min after	86.8198	59.0408

## Sheet: Fig 4e
rat ID	sex		rat ID	intensity, mW	frequency, Hz	unilateral	time(s)	Photostim(V)	speed(cm/s)	MAP(mmHg)	HR(bpm)		rat ID	intensity, mW	frequency, Hz	unilateral	time(s)	Photostim(V)	speed(cm/s)	MAP(mmHg)	HR(bpm)		rat ID	intensity, mW	Hz	unilateral	time(s)	Photostim(V)	speed(cm/s)	MAP(mmHg)	HR(bpm)		rat ID	intensity, mW	Hz	unilateral	time(s)	Photostim(V)	speed(cm/s)	MAP(mmHg)	HR(bpm)		rat ID	intensity, mW	Hz	unilateral	time(s)	Photostim(V)	speed(cm/s)
74-180611-1	male		74-180611-1	10	40	unilateral	baseline	0.075175	0.135333	114.38	323.59		74-180611-1	20	10	unilateral	baseline	0.074177	0.116667	112.221	314.349		74-180611-1	20	20	unilateral	baseline	0.075335	0.667333	116.622	411.79		74-180611-1	20	40	unilateral	baseline	0.075564	0.844667	110.372	310.643		74-180611-1	35~40	40	unilateral	-30	0.075384	0.0773333
74-180903-4	male		74-180903-4	10	40	unilateral	baseline	0.074661	0.04	108.698	328.867		74-180903-4	20	10	unilateral	baseline	0.074912	0.02	107.617	358.173		74-180903-4	20	20	unilateral	baseline	0.074642	0.667333	110.088	363.089		74-180903-4	20	40	unilateral	baseline	0.07507	0.478667	110.185	380.92		74-180903-4	35~40	40	unilateral	-30	0.074757	0.0773333
74-180927-4	male		74-180927-4	10	40	unilateral	baseline	0.074636	1.94533	108.724	345.658		74-180927-4	20	10	unilateral	baseline	0.074781	0.127333	104.519	357.736		74-180927-4	20	20	unilateral	baseline	0.074988	0.857333	105.862	375.47		74-180927-4	20	40	unilateral	baseline	0.074615	0.314	114.585	387.93		74-180927-4	35~40	40	unilateral	-30	0.074645	0.755333
74-181018-1	male		74-181018-1	10	40	unilateral	baseline	0.074512	0.202	107.78	454.848		74-181018-1	20	10	unilateral	baseline	0.074757	0.692667	130.916	449.385		74-181018-1	20	20	unilateral	baseline	0.074958	0.26	125.437	431.547		74-181018-1	20	40	unilateral	baseline	0.074731	0.159333	120.602	434.049		74-181018-1	35~40	40	unilateral	-30	0.075223	0.44
74-181023-2	male		74-181023-2	10	40	unilateral	baseline	0.074513	0.244667	103.225	340.17		74-181023-2	20	10	unilateral	baseline	0.074403	0.252	99.7522	304.2		74-181023-2	20	20	unilateral	baseline	0.074611	0.0193333	103.788	315.596		74-181023-2	20	40	unilateral	baseline	0.074566	0.179333	112.48	334.835		74-181023-2	35~40	40	unilateral	-30	0.074565	0.529333
74-181115-2	male		74-181115-2	10	40	unilateral	baseline	0.074439	0.415333	119.97	374.935		74-181115-2	20	10	unilateral	baseline	0.074434	0.0193333	113.283	372.56		74-181115-2	20	20	unilateral	baseline	0.075069	0.0613333	118.471	364.56		74-181115-2	20	40	unilateral	baseline	0.074418	0.0653333	113.605	375.279		74-181115-2	35~40	40	unilateral	-30	0.074469	0.0406667
74-181127-1	male		74-181127-1	10	40	unilateral	baseline	0.074202	0.158667	103.851	311.2		74-181127-1	20	10	unilateral	baseline	0.074447	0	104.713	325.101		74-181127-1	20	20	unilateral	baseline	0.07447	0.0986667	100.955	305.106		74-181127-1	20	40	unilateral	baseline	0.07438	0.0993333	102.517	323.173		74-181127-1	35~40	40	unilateral	-30	0.07428	0.0786667
74-181127-2	male		74-181127-2	10	40	unilateral	baseline	0.074566	0.0205333	111.647	400.177		74-181127-2	20	10	unilateral	baseline	0.074553	0.0004	114.348	391.312		74-181127-2	20	20	unilateral	baseline	0.074742	0.968533	114.933	407.049		74-181127-2	20	40	unilateral	baseline	0.074844	0.369333	109.946	374.52		74-181127-2	35~40	40	unilateral	-30	0.074113	0.392
			rat ID	intensity, mW	frequency, Hz	unilateral	time(s)	Photostim(V)	speed(cm/s)	MAP(mmHg)	HR(bpm)		rat ID	intensity, mW	Hz	unilateral	time(s)	Photostim(V)	speed(cm/s)	MAP(mmHg)	HR(bpm)		rat ID	intensity, mW	Hz	unilateral	time(s)	Photostim(V)	speed(cm/s)	MAP(mmHg)	HR(bpm)		rat ID	intensity, mW	Hz	unilateral	time(s)	Photostim(V)	speed(cm/s)	MAP(mmHg)	HR(bpm)		rat ID	intensity, mW	Hz	unilateral	time(s)	Photostim(V)	speed(cm/s)
			74-180611-1	10	40	unilateral	-13.5	0.075168	0.0966667	114.409	333.855		74-180611-1	20	10	unilateral	-13.5	0.0741623	0	112.235	311.198		74-180611-1	20	20	unilateral	-13.5	0.0753661	0	109.675	400.284		74-180611-1	20	40	unilateral	-13.5	0.075594	0.4	108.584	308.629		74-180611-1	35~40	40	unilateral	-13.5	0.0753407	0
			74-180903-4	10	40	unilateral	-13.5	0.0746573	0	107.201	330.134		74-180903-4	20	10	unilateral	-13.5	0.074903	0.1	109.871	361.614		74-180903-4	20	20	unilateral	-13.5	0.074608	1.09333	110.321	367.153		74-180903-4	20	40	unilateral	-13.5	0.0750913	0.7	108.436	387.378		74-180903-4	35~40	40	unilateral	-13.5	0.074759	0
			74-180927-4	10	40	unilateral	-13.5	0.0746023	2.49333	108.57	342.249		74-180927-4	20	10	unilateral	-13.5	0.074811	0.14	102.718	356.441		74-180927-4	20	20	unilateral	-13.5	0.0750083	1.2	107.177	374.728		74-180927-4	20	40	unilateral	-13.5	0.074628	0.2	116.974	379.827		74-180927-4	35~40	40	unilateral	-13.5	0.074642	0.628333
			74-181018-1	10	40	unilateral	-13.5	0.0745117	0	110.667	453.357		74-181018-1	20	10	unilateral	-13.5	0.074754	1.36333	131.813	470.141		74-181018-1	20	20	unilateral	-13.5	0.074973	0.3	125.842	434.398		74-181018-1	20	40	unilateral	-13.5	0.0747377	0	122.512	437.807		74-181018-1	35~40	40	unilateral	-13.5	0.0752863	0.4
			74-181023-2	10	40	unilateral	-13.5	0.0745447	0	99.8455	337.282		74-181023-2	20	10	unilateral	-13.5	0.074412	0.386667	101.744	307.712		74-181023-2	20	20	unilateral	-13.5	0.0746037	0	107.122	314.011		74-181023-2	20	40	unilateral	-13.5	0.0745537	0	117.041	337.835		74-181023-2	35~40	40	unilateral	-13.5	0.074556	0
			74-181115-2	10	40	unilateral	-13.5	0.0744237	0.723333	117.569	373.756		74-181115-2	20	10	unilateral	-13.5	0.0744147	0	113.018	377.203		74-181115-2	20	20	unilateral	-13.5	0.0751427	0	119.956	366.059		74-181115-2	20	40	unilateral	-13.5	0.074341	0	115.153	366.93		74-181115-2	35~40	40	unilateral	-13.5	0.0744643	0
			74-181127-1	10	40	unilateral	-13.5	0.0741847	0.1	104.109	314.043		74-181127-1	20	10	unilateral	-13.5	0.074421	0	104.676	327.209		74-181127-1	20	20	unilateral	-13.5	0.0744793	0	101.299	302.614		74-181127-1	20	40	unilateral	-13.5	0.0743623	0.3	104.509	321.514		74-181127-1	35~40	40	unilateral	-13.5	0.074276	0
			74-181127-2	10	40	unilateral	-13.5	0.0746223	0.102667	110.701	386.646		74-181127-2	20	10	unilateral	-13.5	0.0745303	0.002	114.21	394.716		74-181127-2	20	20	unilateral	-13.5	0.074733	0.452667	118.209	407.413		74-181127-2	20	40	unilateral	-13.5	0.0748467	0.97	110.673	376.627		74-181127-2	35~40	40	unilateral	-13.5	0.0741047	0.306667
			74-180611-1	10	40	unilateral	-10.5	0.0751847	0.193333	117.575	321.858		74-180611-1	20	10	unilateral	-10.5	0.074154	0	109.206	310.587		74-180611-1	20	20	unilateral	-10.5	0.0753873	0.333333	118.616	397.534		74-180611-1	20	40	unilateral	-10.5	0.0755883	1.08333	109.434	309.293		74-180611-1	35~40	40	unilateral	-10.5	0.0754163	0
			74-180903-4	10	40	unilateral	-10.5	0.074672	0	110.553	327.972		74-180903-4	20	10	unilateral	-10.5	0.0749177	0	111.738	360.82		74-180903-4	20	20	unilateral	-10.5	0.074674	1.05333	107.53	361.345		74-180903-4	20	40	unilateral	-10.5	0.0750757	0.72	115.651	387.173		74-180903-4	35~40	40	unilateral	-10.5	0.074752	0
			74-180927-4	10	40	unilateral	-10.5	0.074649	2.78333	108.819	342.229		74-180927-4	20	10	unilateral	-10.5	0.0747363	0	102.683	357.656		74-180927-4	20	20	unilateral	-10.5	0.0749757	0.193333	105.741	374.805		74-180927-4	20	40	unilateral	-10.5	0.0746093	0.296667	111.237	385.592		74-180927-4	35~40	40	unilateral	-10.5	0.0746457	0.801667
			74-181018-1	10	40	unilateral	-10.5	0.0745203	0	112.338	451.855		74-181018-1	20	10	unilateral	-10.5	0.0747503	0.38	133.36	453.422		74-181018-1	20	20	unilateral	-10.5	0.0749857	0.2	125.599	433.731		74-181018-1	20	40	unilateral	-10.5	0.074761	0.0966667	120.515	444.889		74-181018-1	35~40	40	unilateral	-10.5	0.075228	0.4
			74-181023-2	10	40	unilateral	-10.5	0.0745177	1.02333	104.03	347.777		74-181023-2	20	10	unilateral	-10.5	0.0744	0.773333	97.8832	307.865		74-181023-2	20	20	unilateral	-10.5	0.074616	0	103.068	315.583		74-181023-2	20	40	unilateral	-10.5	0.07456	0	113.459	335.483		74-181023-2	35~40	40	unilateral	-10.5	0.074561	0.856667
			74-181115-2	10	40	unilateral	-10.5	0.0744377	0.103333	122.272	368.633		74-181115-2	20	10	unilateral	-10.5	0.0744347	0	112.512	373.041		74-181115-2	20	20	unilateral	-10.5	0.0750793	0	117.111	364.479		74-181115-2	20	40	unilateral	-10.5	0.074416	0	114.427	380.704		74-181115-2	35~40	40	unilateral	-10.5	0.0744667	0
			74-181127-1	10	40	unilateral	-10.5	0.0741633	0.3	103.926	309.45		74-181127-1	20	10	unilateral	-10.5	0.0744463	0	103.961	327.084		74-181127-1	20	20	unilateral	-10.5	0.0744763	0	101.473	300.41		74-181127-1	20	40	unilateral	-10.5	0.0744007	0	103.351	319.512		74-181127-1	35~40	40	unilateral	-10.5	0.0742747	0
			74-181127-2	10	40	unilateral	-10.5	0.0745487	0	111.303	401.778		74-181127-2	20	10	unilateral	-10.5	0.0745787	0	113.325	388.218		74-181127-2	20	20	unilateral	-10.5	0.0747453	1.80333	114.317	407.905		74-181127-2	20	40	unilateral	-10.5	0.0748467	0.29	111.893	371.6		74-181127-2	35~40	40	unilateral	-10.5	0.074093	0.413333
			74-180611-1	10	40	unilateral	-7.5	0.0751387	0.193333	114.896	322.971		74-180611-1	20	10	unilateral	-7.5	0.074193	0	114.361	323.084		74-180611-1	20	20	unilateral	-7.5	0.0753462	0.733333	122.939	404.313		74-180611-1	20	40	unilateral	-7.5	0.0755563	1.01	111.771	309.506		74-180611-1	35~40	40	unilateral	-7.5	0.0754017	0
			74-180903-4	10	40	unilateral	-7.5	0.0746543	0	110.022	328.326		74-180903-4	20	10	unilateral	-7.5	0.074926	0	106.198	359.447		74-180903-4	20	20	unilateral	-7.5	0.0746367	0.69	113.703	367.923		74-180903-4	20	40	unilateral	-7.5	0.0750483	0.773333	113.682	377.168		74-180903-4	35~40	40	unilateral	-7.5	0.0747703	0.0966667
			74-180927-4	10	40	unilateral	-7.5	0.074611	1.41333	106.976	340.792		74-180927-4	20	10	unilateral	-7.5	0.0747917	0.196667	106.103	359.629		74-180927-4	20	20	unilateral	-7.5	0.0749587	0.333333	102.736	371.747		74-180927-4	20	40	unilateral	-7.5	0.0746333	0.0966667	115.402	391.783		74-180927-4	35~40	40	unilateral	-7.5	0.0746567	0.92
			74-181018-1	10	40	unilateral	-7.5	0.0745103	1.01	109.829	454.933		74-181018-1	20	10	unilateral	-7.5	0.0747423	0.49	129.884	443.53		74-181018-1	20	20	unilateral	-7.5	0.0749323	0	125.369	433.939		74-181018-1	20	40	unilateral	-7.5	0.074726	0.2	122.541	432.426		74-181018-1	35~40	40	unilateral	-7.5	0.0752167	0.6
			74-181023-2	10	40	unilateral	-7.5	0.074508	0.2	102.964	343.566		74-181023-2	20	10	unilateral	-7.5	0.0744157	0.1	103.081	305.505		74-181023-2	20	20	unilateral	-7.5	0.0746027	0	104.223	313.26		74-181023-2	20	40	unilateral	-7.5	0.0745737	0.596667	113.549	332.72		74-181023-2	35~40	40	unilateral	-7.5	0.074561	0.386667
			74-181115-2	10	40	unilateral	-7.5	0.074435	0.413333	119.747	375.832		74-181115-2	20	10	unilateral	-7.5	0.0744193	0	113.417	378.706		74-181115-2	20	20	unilateral	-7.5	0.075052	0	116.518	368.623		74-181115-2	20	40	unilateral	-7.5	0.07443	0	111.881	385.898		74-181115-2	35~40	40	unilateral	-7.5	0.0744553	0
			74-181127-1	10	40	unilateral	-7.5	0.0742317	0	102.996	307.721		74-181127-1	20	10	unilateral	-7.5	0.074442	0	104.31	322.456		74-181127-1	20	20	unilateral	-7.5	0.074458	0	100.827	303.773		74-181127-1	20	40	unilateral	-7.5	0.074385	0	101.071	324.515		74-181127-1	35~40	40	unilateral	-7.5	0.074274	0
			74-181127-2	10	40	unilateral	-7.5	0.0745607	0	108.903	407.91		74-181127-2	20	10	unilateral	-7.5	0.074557	0	113.682	389.37		74-181127-2	20	20	unilateral	-7.5	0.0747523	0.996667	118.338	407.477		74-181127-2	20	40	unilateral	-7.5	0.0748613	0.0966667	113.22	370.6		74-181127-2	35~40	40	unilateral	-7.5	0.0741213	0.306667
			74-180611-1	10	40	unilateral	-4.5	0.0751983	0.193333	113.035	318.816		74-180611-1	20	10	unilateral	-4.5	0.0741747	0	117.04	312.205		74-180611-1	20	20	unilateral	-4.5	0.0753126	1.08	114.32	420.265		74-180611-1	20	40	unilateral	-4.5	0.075521	0.836667	110.33	313.657		74-180611-1	35~40	40	unilateral	-4.5	0.0753657	0.29
			74-180903-4	10	40	unilateral	-4.5	0.0746537	0	109.6	329.079		74-180903-4	20	10	unilateral	-4.5	0.0748873	0	106.14	356.333		74-180903-4	20	20	unilateral	-4.5	0.074644	0.5	110.878	359.264		74-180903-4	20	40	unilateral	-4.5	0.0750463	0.1	109.169	374.142		74-180903-4	35~40	40	unilateral	-4.5	0.0747577	0.29
			74-180927-4	10	40	unilateral	-4.5	0.0746543	1.49333	109.793	347.807		74-180927-4	20	10	unilateral	-4.5	0.074786	0.3	107.855	358.376		74-180927-4	20	20	unilateral	-4.5	0.0750043	1.83	107.3	382.4		74-180927-4	20	40	unilateral	-4.5	0.074594	0.683333	112.517	393.849		74-180927-4	35~40	40	unilateral	-4.5	0.0746217	0.846667
			74-181018-1	10	40	unilateral	-4.5	0.0744937	0	101.859	454.869		74-181018-1	20	10	unilateral	-4.5	0.0747713	0.39	130.158	440.676		74-181018-1	20	20	unilateral	-4.5	0.0749423	0.4	126.046	427.87		74-181018-1	20	40	unilateral	-4.5	0.0746957	0.4	117.308	428.987		74-181018-1	35~40	40	unilateral	-4.5	0.0751957	0.7
			74-181023-2	10	40	unilateral	-4.5	0.0744863	0	104.976	338.214		74-181023-2	20	10	unilateral	-4.5	0.0743897	0	99.6993	300.248		74-181023-2	20	20	unilateral	-4.5	0.074615	0	102.053	316.857		74-181023-2	20	40	unilateral	-4.5	0.0745517	0.1	109.191	333.012		74-181023-2	35~40	40	unilateral	-4.5	0.0745563	0.386667
			74-181115-2	10	40	unilateral	-4.5	0.0744313	0.406667	119.763	377.814		74-181115-2	20	10	unilateral	-4.5	0.0744417	0	114.158	368.213		74-181115-2	20	20	unilateral	-4.5	0.0750233	0	119.282	363.039		74-181115-2	20	40	unilateral	-4.5	0.0744343	0	113.55	371.57		74-181115-2	35~40	40	unilateral	-4.5	0.0744677	0
			74-181127-1	10	40	unilateral	-4.5	0.0742053	0.1	105.338	310.249		74-181127-1	20	10	unilateral	-4.5	0.0744667	0	105.765	323.962		74-181127-1	20	20	unilateral	-4.5	0.0744573	0.393333	101.703	307.757		74-181127-1	20	40	unilateral	-4.5	0.0743517	0	101.775	324.593		74-181127-1	35~40	40	unilateral	-4.5	0.0742523	0.293333
			74-181127-2	10	40	unilateral	-4.5	0.074533	0	113.319	407.654		74-181127-2	20	10	unilateral	-4.5	0.074548	0	116.631	394.769		74-181127-2	20	20	unilateral	-4.5	0.074732	0.696667	112.919	404.507		74-181127-2	20	40	unilateral	-4.5	0.0748323	0.49	110.495	371.436		74-181127-2	35~40	40	unilateral	-4.5	0.0741033	0.206667
			74-180611-1	10	40	unilateral	-1.5	0.0751587	0	111.986	320.451		74-180611-1	20	10	unilateral	-1.5	0.0742033	0.583333	108.261	314.674		74-180611-1	20	20	unilateral	-1.5	0.0752389	1.19	117.562	436.553		74-180611-1	20	40	unilateral	-1.5	0.0755353	0.893333	111.74	312.13		74-180611-1	35~40	40	unilateral	-1.5	0.0753717	0.0966667
			74-180903-4	10	40	unilateral	-1.5	0.074642	0.2	106.116	328.822		74-180903-4	20	10	unilateral	-1.5	0.0749017	0	104.139	352.649		74-180903-4	20	20	unilateral	-1.5	0.0746227	0	108.008	359.762		74-180903-4	20	40	unilateral	-1.5	0.0750643	0.1	103.987	378.739		74-180903-4	35~40	40	unilateral	-1.5	0.0747217	0
			74-180927-4	10	40	unilateral	-1.5	0.07464	1.54333	109.463	355.211		74-180927-4	20	10	unilateral	-1.5	0.0747563	0	103.234	356.58		74-180927-4	20	20	unilateral	-1.5	0.07497	0.73	106.355	373.671		74-180927-4	20	40	unilateral	-1.5	0.0745827	0.293333	116.796	388.599		74-180927-4	35~40	40	unilateral	-1.5	0.0746337	0.58
			74-181018-1	10	40	unilateral	-1.5	0.0745	0	104.208	459.225		74-181018-1	20	10	unilateral	-1.5	0.0747437	0.84	129.362	439.155		74-181018-1	20	20	unilateral	-1.5	0.0749337	0.4	124.327	427.796		74-181018-1	20	40	unilateral	-1.5	0.0747083	0.1	120.134	426.136		74-181018-1	35~40	40	unilateral	-1.5	0.0751643	0.1
			74-181023-2	10	40	unilateral	-1.5	0.0744843	0	104.311	334.01		74-181023-2	20	10	unilateral	-1.5	0.0743717	0	96.3531	299.668		74-181023-2	20	20	unilateral	-1.5	0.0745913	0.0966667	102.473	318.269		74-181023-2	20	40	unilateral	-1.5	0.0745673	0.2	109.159	335.126		74-181023-2	35~40	40	unilateral	-1.5	0.0745663	1.01667
			74-181115-2	10	40	unilateral	-1.5	0.0744447	0.43	120.5	378.64		74-181115-2	20	10	unilateral	-1.5	0.0744327	0.0966667	113.309	365.637		74-181115-2	20	20	unilateral	-1.5	0.0750233	0.306667	119.488	360.601		74-181115-2	20	40	unilateral	-1.5	0.074443	0.326667	113.014	371.295		74-181115-2	35~40	40	unilateral	-1.5	0.0744643	0.203333
			74-181127-1	10	40	unilateral	-1.5	0.0741977	0.293333	102.888	314.535		74-181127-1	20	10	unilateral	-1.5	0.0744327	0	104.854	324.796		74-181127-1	20	20	unilateral	-1.5	0.074453	0.1	99.4733	310.975		74-181127-1	20	40	unilateral	-1.5	0.0743753	0.196667	101.877	325.733		74-181127-1	35~40	40	unilateral	-1.5	0.0743	0.1
			74-181127-2	10	40	unilateral	-1.5	0.074541	0	114.01	396.898		74-181127-2	20	10	unilateral	-1.5	0.0745263	0	113.892	389.485		74-181127-2	20	20	unilateral	-1.5	0.0747233	0.893333	110.884	407.942		74-181127-2	20	40	unilateral	-1.5	0.0748087	0	103.45	382.337		74-181127-2	35~40	40	unilateral	-1.5	0.074119	0.726667
			74-180611-1	10	40	unilateral	1.5	1.04939	0	144.942	350.623		74-180611-1	20	10	unilateral	1.5	0.322841	0.58	128.328	334.286		74-180611-1	20	20	unilateral	1.5	0.567862	0.58	131.268	394.588		74-180611-1	20	40	unilateral	1.5	1.05336	1.35667	144.516	313.145		74-180611-1	35~40	40	unilateral	1.5	1.04953	2.41667
			74-180903-4	10	40	unilateral	1.5	1.049	0	111.651	321.799		74-180903-4	20	10	unilateral	1.5	0.318427	0	110.069	358.077		74-180903-4	20	20	unilateral	1.5	0.562565	0.333333	113.831	366.371		74-180903-4	20	40	unilateral	1.5	1.05171	38.07	118.523	410.003		74-180903-4	35~40	40	unilateral	1.5	1.0497	23.9933
			74-180927-4	10	40	unilateral	1.5	1.05004	0.636667	111.515	364.728		74-180927-4	20	10	unilateral	1.5	0.323569	0.436667	104.257	360.716		74-180927-4	20	20	unilateral	1.5	0.565956	0.356667	106.092	368.68		74-180927-4	20	40	unilateral	1.5	1.05219	5.89333	116.298	395.605		74-180927-4	35~40	40	unilateral	1.5	1.05069	0.838333
			74-181018-1	10	40	unilateral	1.5	1.05397	0	112.065	455.533		74-181018-1	20	10	unilateral	1.5	0.319931	1.03333	128.155	442.784		74-181018-1	20	20	unilateral	1.5	0.564413	0	126.921	427.541		74-181018-1	20	40	unilateral	1.5	1.05107	0.2	125.837	424.465		74-181018-1	35~40	40	unilateral	1.5	1.0498	0
			74-181023-2	10	40	unilateral	1.5	1.05381	0.1	107.002	335.483		74-181023-2	20	10	unilateral	1.5	0.325004	0.396667	101.478	301.41		74-181023-2	20	20	unilateral	1.5	0.569881	0.893333	105.973	317.96		74-181023-2	20	40	unilateral	1.5	1.05581	1.29	111.591	344.783		74-181023-2	35~40	40	unilateral	1.5	1.05391	10.74
			74-181115-2	10	40	unilateral	1.5	1.05043	0.82	158.319	418.739		74-181115-2	20	10	unilateral	1.5	0.326174	0	127.542	376.752		74-181115-2	20	20	unilateral	1.5	0.563899	0.143333	146.663	391.122		74-181115-2	20	40	unilateral	1.5	1.05091	0.143333	160.247	407.436		74-181115-2	35~40	40	unilateral	1.5	1.05252	23.1
			74-181127-1	10	40	unilateral	1.5	1.05218	0.396667	104.692	309.846		74-181127-1	20	10	unilateral	1.5	0.326282	0	106.4	325.391		74-181127-1	20	20	unilateral	1.5	0.567971	0.493333	103.684	310.63		74-181127-1	20	40	unilateral	1.5	1.05661	0.393333	104.237	332.835		74-181127-1	35~40	40	unilateral	1.5	1.05441	0.6
			74-181127-2	10	40	unilateral	1.5	1.05538	0.196667	129.152	401.885		74-181127-2	20	10	unilateral	1.5	0.326265	0.296667	120.254	396.518		74-181127-2	20	20	unilateral	1.5	0.569759	0.89	130.794	417.033		74-181127-2	20	40	unilateral	1.5	1.05125	0	130.627	387.034		74-181127-2	35~40	40	unilateral	1.5	1.05497	0.413333
			74-180611-1	10	40	unilateral	4.5	1.05057	0.29	169.274	356.3		74-180611-1	20	10	unilateral	4.5	0.321339	0.683333	141.507	312.152		74-180611-1	20	20	unilateral	4.5	0.566382	1.47333	131.929	361.919		74-180611-1	20	40	unilateral	4.5	1.0545	1.98	158.53	300.106		74-180611-1	35~40	40	unilateral	4.5	1.04953	1.64333
			74-180903-4	10	40	unilateral	4.5	1.04899	0.1	118.639	305.97		74-180903-4	20	10	unilateral	4.5	0.321642	0	112.698	363.014		74-180903-4	20	20	unilateral	4.5	0.561782	2.85667	127.284	377.364		74-180903-4	20	40	unilateral	4.5	1.05095	31.7133	140.124	464.814		74-180903-4	35~40	40	unilateral	4.5	1.05369	34.6833
			74-180927-4	10	40	unilateral	4.5	1.05092	1.37667	114.907	371.608		74-180927-4	20	10	unilateral	4.5	0.31995	0.1	113.657	351.975		74-180927-4	20	20	unilateral	4.5	0.567167	0.496667	109.981	368.954		74-180927-4	20	40	unilateral	4.5	1.05006	2.22333	119.66	407.636		74-180927-4	35~40	40	unilateral	4.5	1.04865	0.805
			74-181018-1	10	40	unilateral	4.5	1.05206	0.196667	113.379	446.522		74-181018-1	20	10	unilateral	4.5	0.318289	2.35	130.983	452.162		74-181018-1	20	20	unilateral	4.5	0.562045	0	130.737	420.653		74-181018-1	20	40	unilateral	4.5	1.05175	10.8833	128.498	434.024		74-181018-1	35~40	40	unilateral	4.5	1.0563	27.34
			74-181023-2	10	40	unilateral	4.5	1.05164	0.753333	109.532	330.158		74-181023-2	20	10	unilateral	4.5	0.320036	0	101.93	299.06		74-181023-2	20	20	unilateral	4.5	0.561109	0.676667	108.885	318.475		74-181023-2	20	40	unilateral	4.5	1.04887	5.75667	112.248	369.634		74-181023-2	35~40	40	unilateral	4.5	1.05234	35.35
			74-181115-2	10	40	unilateral	4.5	1.05111	0.716667	187.353	438.61		74-181115-2	20	10	unilateral	4.5	0.318369	0.0966667	140.432	376.344		74-181115-2	20	20	unilateral	4.5	0.569063	0.97	171.681	424.311		74-181115-2	20	40	unilateral	4.5	1.0504	13.07	184.84	445.41		74-181115-2	35~40	40	unilateral	4.5	1.05063	42.68
			74-181127-1	10	40	unilateral	4.5	1.05215	0	109.142	302.487		74-181127-1	20	10	unilateral	4.5	0.31806	0	106.876	330.867		74-181127-1	20	20	unilateral	4.5	0.563503	0	106.248	316.548		74-181127-1	20	40	unilateral	4.5	1.04863	2.31	110.487	339.586		74-181127-1	35~40	40	unilateral	4.5	1.05249	9.29
			74-181127-2	10	40	unilateral	4.5	1.05088	0.293333	151.155	375.283		74-181127-2	20	10	unilateral	4.5	0.318158	0	128.856	406.145		74-181127-2	20	20	unilateral	4.5	0.561897	0	153.529	415.776		74-181127-2	20	40	unilateral	4.5	1.05089	14.0433	166.148	388.064		74-181127-2	35~40	40	unilateral	4.5	1.04974	27.96
			74-180611-1	10	40	unilateral	7.5	1.04989	11.8667	179.731	351.814		74-180611-1	20	10	unilateral	7.5	0.318226	2.54667	138.627	318.452		74-180611-1	20	20	unilateral	7.5	0.563034	0.69	141.764	357.428		74-180611-1	20	40	unilateral	7.5	1.05182	63.9867	169.849	350.382		74-180611-1	35~40	40	unilateral	7.5	1.04956	23.2367
			74-180903-4	10	40	unilateral	7.5	1.04899	8.41667	132.47	321.984		74-180903-4	20	10	unilateral	7.5	0.32244	0	120.391	361.556		74-180903-4	20	20	unilateral	7.5	0.566971	8.88	129.772	422.618		74-180903-4	20	40	unilateral	7.5	1.05087	64.0233	153.383	486.078		74-180903-4	35~40	40	unilateral	7.5	1.05049	46.68
			74-180927-4	10	40	unilateral	7.5	1.04975	1.27667	117.851	380.947		74-180927-4	20	10	unilateral	7.5	0.319936	1.09	105.127	354.755		74-180927-4	20	20	unilateral	7.5	0.562328	4.95333	112.808	380.579		74-180927-4	20	40	unilateral	7.5	1.05238	20.53	125.835	407.706		74-180927-4	35~40	40	unilateral	7.5	1.0489	5.73333
			74-181018-1	10	40	unilateral	7.5	1.0487	0	118.542	449.88		74-181018-1	20	10	unilateral	7.5	0.320844	1.42333	131.895	433.559		74-181018-1	20	20	unilateral	7.5	0.564614	4.83667	139.226	436.717		74-181018-1	20	40	unilateral	7.5	1.05132	4.52	137.554	454.896		74-181018-1	35~40	40	unilateral	7.5	1.04981	17.9633
			74-181023-2	10	40	unilateral	7.5	1.0482	7.09667	111.053	357.361		74-181023-2	20	10	unilateral	7.5	0.318533	0	102.833	302.04		74-181023-2	20	20	unilateral	7.5	0.561517	0	116.513	326.634		74-181023-2	20	40	unilateral	7.5	1.04851	4.23667	126.064	402.386		74-181023-2	35~40	40	unilateral	7.5	1.04925	9.61
			74-181115-2	10	40	unilateral	7.5	1.05114	14.8567	188.391	465.17		74-181115-2	20	10	unilateral	7.5	0.318026	0.293333	146.018	391.414		74-181115-2	20	20	unilateral	7.5	0.562247	0.616667	178.288	439.915		74-181115-2	20	40	unilateral	7.5	1.0487	12.1533	200.556	463.229		74-181115-2	35~40	40	unilateral	7.5	1.05026	58.1167
			74-181127-1	10	40	unilateral	7.5	1.05176	0.29	112.122	309.302		74-181127-1	20	10	unilateral	7.5	0.318229	0	108.603	328.103		74-181127-1	20	20	unilateral	7.5	0.561889	0.293333	109.301	323.746		74-181127-1	20	40	unilateral	7.5	1.04814	0.493333	123.025	342.864		74-181127-1	35~40	40	unilateral	7.5	1.04878	16.7433
			74-181127-2	10	40	unilateral	7.5	1.04954	3.52	158.776	369.228		74-181127-2	20	10	unilateral	7.5	0.317397	0	135.508	411.349		74-181127-2	20	20	unilateral	7.5	0.562058	0.766667	158.268	417.563		74-181127-2	20	40	unilateral	7.5	1.05103	40.25	162.266	412.091		74-181127-2	35~40	40	unilateral	7.5	1.04813	44.95
			74-180611-1	10	40	unilateral	10.5	1.04986	79.1967	163.19	411.339		74-180611-1	20	10	unilateral	10.5	0.317865	0.39	133.347	342.294		74-180611-1	20	20	unilateral	10.5	0.562857	0	144.867	359.747		74-180611-1	20	40	unilateral	10.5	1.05014	55.3367	171.225	387.393		74-180611-1	35~40	40	unilateral	10.5	1.04951	14.7333
			74-180903-4	10	40	unilateral	10.5	1.05793	2.81	128.543	355.579		74-180903-4	20	10	unilateral	10.5	0.320916	0.1	123.568	358.084		74-180903-4	20	20	unilateral	10.5	0.563071	8.38333	133.244	441.129		74-180903-4	20	40	unilateral	10.5	1.0519	34.26	147.62	497.194		74-180903-4	35~40	40	unilateral	10.5	1.05012	23.8167
			74-180927-4	10	40	unilateral	10.5	1.04896	0.396667	120.14	366.705		74-180927-4	20	10	unilateral	10.5	0.31839	0.79	106.608	360.044		74-180927-4	20	20	unilateral	10.5	0.562081	3	108.883	396.635		74-180927-4	20	40	unilateral	10.5	1.05036	0.55	125.116	403.903		74-180927-4	35~40	40	unilateral	10.5	1.05096	0.601667
			74-181018-1	10	40	unilateral	10.5	1.04898	1.13333	126.198	428.983		74-181018-1	20	10	unilateral	10.5	0.319924	0	134.06	426.691		74-181018-1	20	20	unilateral	10.5	0.56739	0.483333	140.879	440.026		74-181018-1	20	40	unilateral	10.5	1.05069	11.4667	146.078	453.17		74-181018-1	35~40	40	unilateral	10.5	1.0509	36.9967
			74-181023-2	10	40	unilateral	10.5	1.04916	0.726667	123.838	374.242		74-181023-2	20	10	unilateral	10.5	0.318223	0.53	105.285	311.716		74-181023-2	20	20	unilateral	10.5	0.561939	0	112.837	331.794		74-181023-2	20	40	unilateral	10.5	1.04897	3.13	119.055	408.63		74-181023-2	35~40	40	unilateral	10.5	1.04991	37.3033
			74-181115-2	10	40	unilateral	10.5	1.05156	17.01	194.87	486.406		74-181115-2	20	10	unilateral	10.5	0.31804	1.26667	140.832	403.805		74-181115-2	20	20	unilateral	10.5	0.562791	2.10333	165.523	451.835		74-181115-2	20	40	unilateral	10.5	1.0531	15.4867	201.741	466.481		74-181115-2	35~40	40	unilateral	10.5	1.05108	72.6333
			74-181127-1	10	40	unilateral	10.5	1.04865	0.193333	114.841	320.034		74-181127-1	20	10	unilateral	10.5	0.318056	0	110.347	325.136		74-181127-1	20	20	unilateral	10.5	0.561875	0.3	110.407	325.08		74-181127-1	20	40	unilateral	10.5	1.04885	0.726667	124.913	345.866		74-181127-1	35~40	40	unilateral	10.5	1.04886	1.12667
			74-181127-2	10	40	unilateral	10.5	1.04885	15.77	142.484	413.167		74-181127-2	20	10	unilateral	10.5	0.31813	0	137.261	414.445		74-181127-2	20	20	unilateral	10.5	0.562176	6.98667	150.217	433.779		74-181127-2	20	40	unilateral	10.5	1.05345	22.2133	161.509	426.628		74-181127-2	35~40	40	unilateral	10.5	1.04833	0.963333
			74-180611-1	10	40	unilateral	13.5	1.05096	24.7067	170.132	438.148		74-180611-1	20	10	unilateral	13.5	0.309745	0.61	137.073	351.512		74-180611-1	20	20	unilateral	13.5	0.554228	0	145.444	365.175		74-180611-1	20	40	unilateral	13.5	1.04183	57.56	164.435	440.676		74-180611-1	35~40	40	unilateral	13.5	1.04951	16.6467
			74-180903-4	10	40	unilateral	13.5	1.0503	11.8933	138.166	357.796		74-180903-4	20	10	unilateral	13.5	0.310307	0	121.464	354.989		74-180903-4	20	20	unilateral	13.5	0.561762	10.4367	129.376	441.43		74-180903-4	20	40	unilateral	13.5	1.04508	2.24667	129.352	491.627		74-180903-4	35~40	40	unilateral	13.5	1.04978	14.84
			74-180927-4	10	40	unilateral	13.5	1.05014	0.896667	118.019	366.841		74-180927-4	20	10	unilateral	13.5	0.310232	0	107.483	353.381		74-180927-4	20	20	unilateral	13.5	0.554982	2.85	113.765	398.619		74-180927-4	20	40	unilateral	13.5	1.04955	11.5033	124.629	405.186		74-180927-4	35~40	40	unilateral	13.5	1.04823	10.1717
			74-181018-1	10	40	unilateral	13.5	1.03996	10.4733	117.88	454.537		74-181018-1	20	10	unilateral	13.5	0.313989	0.14	132.991	413.034		74-181018-1	20	20	unilateral	13.5	0.565297	0.0966667	142.432	430.287		74-181018-1	20	40	unilateral	13.5	1.05131	0.536667	143.977	443.003		74-181018-1	35~40	40	unilateral	13.5	1.04923	13.98
			74-181023-2	10	40	unilateral	13.5	1.04018	0.0966667	125.985	345.247		74-181023-2	20	10	unilateral	13.5	0.309749	0	111.786	320.111		74-181023-2	20	20	unilateral	13.5	0.553827	0.216667	118.162	330.835		74-181023-2	20	40	unilateral	13.5	1.04068	0.333333	116.458	394.609		74-181023-2	35~40	40	unilateral	13.5	1.04146	0.296667
			74-181115-2	10	40	unilateral	13.5	1.04298	26.8833	179.334	497.482		74-181115-2	20	10	unilateral	13.5	0.309947	0.873333	146.022	387.063		74-181115-2	20	20	unilateral	13.5	0.554246	11.1733	150.355	465.753		74-181115-2	20	40	unilateral	13.5	1.0427	70.6	189.017	481.449		74-181115-2	35~40	40	unilateral	13.5	1.04131	56.1067
			74-181127-1	10	40	unilateral	13.5	1.04083	0.973333	118.744	326.926		74-181127-1	20	10	unilateral	13.5	0.310668	0	112.439	323.946		74-181127-1	20	20	unilateral	13.5	0.553738	0.2	108.559	314.118		74-181127-1	20	40	unilateral	13.5	1.0405	6.64333	121.914	356.447		74-181127-1	35~40	40	unilateral	13.5	1.04018	8.34
			74-181127-2	10	40	unilateral	13.5	1.0408	0.1	136.246	417.774		74-181127-2	20	10	unilateral	13.5	0.310031	0	136.287	419.017		74-181127-2	20	20	unilateral	13.5	0.553483	0.98	154.41	431.849		74-181127-2	20	40	unilateral	13.5	1.04126	30.89	158.957	434.895		74-181127-2	35~40	40	unilateral	13.5	1.03976	0.716667
			74-180611-1	10	40	unilateral	16.5	0.075087	8.63	145.949	428.324		74-180611-1	20	10	unilateral	16.5	0.0742053	0.673333	131.083	344.82		74-180611-1	20	20	unilateral	16.5	0.0752103	4.52333	128.445	385.597		74-180611-1	20	40	unilateral	16.5	0.075347	12.4267	141.717	398.1		74-180611-1	35~40	40	unilateral	16.5	0.0753617	1.13667
			74-180903-4	10	40	unilateral	16.5	0.07465	3.67667	121.439	364.081		74-180903-4	20	10	unilateral	16.5	0.0748753	0	113.729	355.684		74-180903-4	20	20	unilateral	16.5	0.074602	5.05333	113.135	439.195		74-180903-4	20	40	unilateral	16.5	0.0798853	2.47333	120.45	483.361		74-180903-4	35~40	40	unilateral	16.5	0.074729	0.89
			74-180927-4	10	40	unilateral	16.5	0.0746117	1.53	113.903	362.716		74-180927-4	20	10	unilateral	16.5	0.0747447	0.1	102.163	354.74		74-180927-4	20	20	unilateral	16.5	0.0749727	2.24	112.057	394.782		74-180927-4	20	40	unilateral	16.5	0.0746203	2.08333	116.014	409.955		74-180927-4	35~40	40	unilateral	16.5	0.0746677	3.40833
			74-181018-1	10	40	unilateral	16.5	0.074509	1.18333	116.456	469.2		74-181018-1	20	10	unilateral	16.5	0.074665	0.536667	128.805	429.325		74-181018-1	20	20	unilateral	16.5	0.074904	0.626667	137.891	423.085		74-181018-1	20	40	unilateral	16.5	0.074709	1.27667	133.272	445.513		74-181018-1	35~40	40	unilateral	16.5	0.0750533	1.43333
			74-181023-2	10	40	unilateral	16.5	0.0744663	1.68667	119.816	326.532		74-181023-2	20	10	unilateral	16.5	0.0744097	0.196667	104.135	307.314		74-181023-2	20	20	unilateral	16.5	0.074565	0	114.347	318.329		74-181023-2	20	40	unilateral	16.5	0.0745	0.196667	113.433	377.72		74-181023-2	35~40	40	unilateral	16.5	0.0745577	0
			74-181115-2	10	40	unilateral	16.5	0.074439	3.72	161.586	464.006		74-181115-2	20	10	unilateral	16.5	0.0744167	0.0966667	137.366	368.88		74-181115-2	20	20	unilateral	16.5	0.074898	1.62667	129.372	476.54		74-181115-2	20	40	unilateral	16.5	0.074445	0.59	159.362	470.661		74-181115-2	35~40	40	unilateral	16.5	0.0744393	4.17667
			74-181127-1	10	40	unilateral	16.5	0.0741683	0.2	118.98	298.985		74-181127-1	20	10	unilateral	16.5	0.0744793	0	108.721	323.969		74-181127-1	20	20	unilateral	16.5	0.0744763	0.0966667	103.822	310.714		74-181127-1	20	40	unilateral	16.5	0.074375	0.98	116.44	353.76		74-181127-1	35~40	40	unilateral	16.5	0.074272	23.0133
			74-181127-2	10	40	unilateral	16.5	0.074563	2.71333	123.711	432.437		74-181127-2	20	10	unilateral	16.5	0.0745313	0.1	125.028	416.342		74-181127-2	20	20	unilateral	16.5	0.0747383	1.07	147.16	422.779		74-181127-2	20	40	unilateral	16.5	0.0748137	1.6	141.257	422.471		74-181127-2	35~40	40	unilateral	16.5	0.0741267	0.103333
			74-180611-1	10	40	unilateral	19.5	0.075111	0	121.08	426.981		74-180611-1	20	10	unilateral	19.5	0.0742127	1.5	107.576	368.709		74-180611-1	20	20	unilateral	19.5	0.0752258	0.96	113.508	433.666		74-180611-1	20	40	unilateral	19.5	0.075324	13.4267	106.683	397.33		74-180611-1	35~40	40	unilateral	19.5	0.0753453	0
			74-180903-4	10	40	unilateral	19.5	0.0746863	0	111.682	362.168		74-180903-4	20	10	unilateral	19.5	0.0748677	0.396667	103.94	356.6		74-180903-4	20	20	unilateral	19.5	0.0746213	2.67667	110.586	424.413		74-180903-4	20	40	unilateral	19.5	0.0749863	0	117.452	482.186		74-180903-4	35~40	40	unilateral	19.5	0.0746973	1.72667
			74-180927-4	10	40	unilateral	19.5	0.0745817	0.293333	108.958	355.652		74-180927-4	20	10	unilateral	19.5	0.074753	0.836667	109.037	358.478		74-180927-4	20	20	unilateral	19.5	0.0749527	0.336667	114.769	388.756		74-180927-4	20	40	unilateral	19.5	0.0746163	0.913333	115.598	398.209		74-180927-4	35~40	40	unilateral	19.5	0.0746313	0.331667
			74-181018-1	10	40	unilateral	19.5	0.0744963	1.11	114.793	466.401		74-181018-1	20	10	unilateral	19.5	0.0747407	0.1	120.079	447.465		74-181018-1	20	20	unilateral	19.5	0.0748653	0.476667	130.826	428.415		74-181018-1	20	40	unilateral	19.5	0.074717	0.4	132.296	450.444		74-181018-1	35~40	40	unilateral	19.5	0.0750413	0.733333
			74-181023-2	10	40	unilateral	19.5	0.0744663	0.293333	110.492	327.514		74-181023-2	20	10	unilateral	19.5	0.0744343	0.196667	103.229	311.178		74-181023-2	20	20	unilateral	19.5	0.0745683	0	106.801	314.537		74-181023-2	20	40	unilateral	19.5	0.0745227	0	115.379	365.733		74-181023-2	35~40	40	unilateral	19.5	0.074568	12.05
			74-181115-2	10	40	unilateral	19.5	0.0744213	0.306667	128.204	448.776		74-181115-2	20	10	unilateral	19.5	0.074441	0.293333	109.435	407.398		74-181115-2	20	20	unilateral	19.5	0.0748463	0.413333	127.917	469.219		74-181115-2	20	40	unilateral	19.5	0.0743753	0.613333	130.928	464.415		74-181115-2	35~40	40	unilateral	19.5	0.074484	0.6
			74-181127-1	10	40	unilateral	19.5	0.074115	0.2	111.595	296.239		74-181127-1	20	10	unilateral	19.5	0.0744397	0	106.449	318.841		74-181127-1	20	20	unilateral	19.5	0.0744797	0.386667	104.685	308.648		74-181127-1	20	40	unilateral	19.5	0.074372	0.73	111.085	334.099		74-181127-1	35~40	40	unilateral	19.5	0.0742903	0.916667
			74-181127-2	10	40	unilateral	19.5	0.0745637	0.296667	118.391	447.839		74-181127-2	20	10	unilateral	19.5	0.074539	0	109.924	421.918		74-181127-2	20	20	unilateral	19.5	0.0747267	0.0966667	123.695	423.773		74-181127-2	20	40	unilateral	19.5	0.0747773	1.24	125.687	414.096		74-181127-2	35~40	40	unilateral	19.5	0.0741327	1.19333
			74-180611-1	10	40	unilateral	22.5	0.0750867	0.676667	127.028	424.034		74-180611-1	20	10	unilateral	22.5	0.074201	0.196667	110.356	380.303		74-180611-1	20	20	unilateral	22.5	0.075274	1.63	118.294	451.561		74-180611-1	20	40	unilateral	22.5	0.075324	2.69667	93.3904	369.186		74-180611-1	35~40	40	unilateral	22.5	0.0753563	2.29333
			74-180903-4	10	40	unilateral	22.5	0.074661	0.1	115.667	363.53		74-180903-4	20	10	unilateral	22.5	0.0748383	0	108.727	361.309		74-180903-4	20	20	unilateral	22.5	0.074643	0.896667	112.592	404.892		74-180903-4	20	40	unilateral	22.5	0.07498	0	120.797	461.411		74-180903-4	35~40	40	unilateral	22.5	0.0747087	0
			74-180927-4	10	40	unilateral	22.5	0.0745177	0.796667	113.815	354.251		74-180927-4	20	10	unilateral	22.5	0.0747513	0	115.133	352.272		74-180927-4	20	20	unilateral	22.5	0.074902	0.336667	111.836	379.115		74-180927-4	20	40	unilateral	22.5	0.0746457	0.0966667	121.994	383.578		74-180927-4	35~40	40	unilateral	22.5	0.074652	0.198333
			74-181018-1	10	40	unilateral	22.5	0.074488	0.486667	119.281	465.88		74-181018-1	20	10	unilateral	22.5	0.074726	0.1	128.729	437.799		74-181018-1	20	20	unilateral	22.5	0.074895	1.12667	129.046	441.117		74-181018-1	20	40	unilateral	22.5	0.0747107	0.2	127.924	438.149		74-181018-1	35~40	40	unilateral	22.5	0.0750037	0.3
			74-181023-2	10	40	unilateral	22.5	0.0744853	2.51333	112.399	328.273		74-181023-2	20	10	unilateral	22.5	0.0744243	0	102.26	315.33		74-181023-2	20	20	unilateral	22.5	0.0745643	0	112.223	314.905		74-181023-2	20	40	unilateral	22.5	0.0745147	0.653333	110.845	369.545		74-181023-2	35~40	40	unilateral	22.5	0.0745587	0
			74-181115-2	10	40	unilateral	22.5	0.0744027	0.753333	121.412	456.954		74-181115-2	20	10	unilateral	22.5	0.0744337	0.0966667	123.644	389.35		74-181115-2	20	20	unilateral	22.5	0.074797	0.31	121.768	466.79		74-181115-2	20	40	unilateral	22.5	0.074448	0.616667	124.536	477.236		74-181115-2	35~40	40	unilateral	22.5	0.074434	0
			74-181127-1	10	40	unilateral	22.5	0.074164	0.1	108.023	296.979		74-181127-1	20	10	unilateral	22.5	0.0744607	0	104.95	322.657		74-181127-1	20	20	unilateral	22.5	0.074468	0	104.163	308.031		74-181127-1	20	40	unilateral	22.5	0.074296	0.5	109.036	323.51		74-181127-1	35~40	40	unilateral	22.5	0.0743083	12.8067
			74-181127-2	10	40	unilateral	22.5	0.074595	0.196667	118.025	456.034		74-181127-2	20	10	unilateral	22.5	0.074523	0	116.556	422.065		74-181127-2	20	20	unilateral	22.5	0.0747213	0	122.685	421.993		74-181127-2	20	40	unilateral	22.5	0.074743	0	120.464	410.986		74-181127-2	35~40	40	unilateral	22.5	0.0740973	2.50333
			74-180611-1	10	40	unilateral	25.5	0.0751273	0.483333	129.025	400.578		74-180611-1	20	10	unilateral	25.5	0.0741567	1.09667	117.344	379.872		74-180611-1	20	20	unilateral	25.5	0.0752191	0.59	121.375	444.92		74-180611-1	20	40	unilateral	25.5	0.0753193	3.89333	108.366	354.251		74-180611-1	35~40	40	unilateral	25.5	0.0753457	0.426667
			74-180903-4	10	40	unilateral	25.5	0.074645	0	128.724	355.317		74-180903-4	20	10	unilateral	25.5	0.0748853	0	108.717	359.429		74-180903-4	20	20	unilateral	25.5	0.0746653	0	114.628	391.695		74-180903-4	20	40	unilateral	25.5	0.0749937	0.43	118.776	454.397		74-180903-4	35~40	40	unilateral	25.5	0.0746947	0.29
			74-180927-4	10	40	unilateral	25.5	0.0746083	0.486667	110.633	354.636		74-180927-4	20	10	unilateral	25.5	0.0747633	0.493333	103.726	355.822		74-180927-4	20	20	unilateral	25.5	0.0749263	0	110.047	370.413		74-180927-4	20	40	unilateral	25.5	0.0746577	0	116.807	382.925		74-180927-4	35~40	40	unilateral	25.5	0.0746263	0.765
			74-181018-1	10	40	unilateral	25.5	0.0744947	0.493333	116.564	458.36		74-181018-1	20	10	unilateral	25.5	0.0747267	0.3	121.364	437.045		74-181018-1	20	20	unilateral	25.5	0.0748717	0.876667	126.677	455.159		74-181018-1	20	40	unilateral	25.5	0.0747237	0.2	126.406	427.597		74-181018-1	35~40	40	unilateral	25.5	0.0749993	0.293333
			74-181023-2	10	40	unilateral	25.5	0.0744793	0.81	110.009	328.658		74-181023-2	20	10	unilateral	25.5	0.0744403	0.39	103.367	319.472		74-181023-2	20	20	unilateral	25.5	0.0745467	0	108.39	307.181		74-181023-2	20	40	unilateral	25.5	0.0745163	0.0966667	108.475	370.845		74-181023-2	35~40	40	unilateral	25.5	0.0745617	0.0966667
			74-181115-2	10	40	unilateral	25.5	0.0744227	3.12333	119.985	479.263		74-181115-2	20	10	unilateral	25.5	0.0744397	0	116.195	384.457		74-181115-2	20	20	unilateral	25.5	0.074821	0.69	120.637	474.81		74-181115-2	20	40	unilateral	25.5	0.0744307	0.2	121.023	477.451		74-181115-2	35~40	40	unilateral	25.5	0.0744367	0.3
			74-181127-1	10	40	unilateral	25.5	0.074196	0	106.13	297.752		74-181127-1	20	10	unilateral	25.5	0.0745137	0	105.997	320.246		74-181127-1	20	20	unilateral	25.5	0.074465	0	102.695	305.201		74-181127-1	20	40	unilateral	25.5	0.0743473	0.196667	108.14	327.591		74-181127-1	35~40	40	unilateral	25.5	0.0743087	0.5
			74-181127-2	10	40	unilateral	25.5	0.0745273	0	117.763	460.695		74-181127-2	20	10	unilateral	25.5	0.0745207	0	116.745	418.1		74-181127-2	20	20	unilateral	25.5	0.074744	0.486667	124.434	413.556		74-181127-2	20	40	unilateral	25.5	0.0748217	0.393333	124.883	410.709		74-181127-2	35~40	40	unilateral	25.5	0.0741123	0.72
			74-180611-1	10	40	unilateral	28.5	0.0751067	1.03333	120.315	412.663		74-180611-1	20	10	unilateral	28.5	0.0741957	0.596667	113.314	372.751		74-180611-1	20	20	unilateral	28.5	0.0752019	0.2	118.844	449.678		74-180611-1	20	40	unilateral	28.5	0.0752813	0.296667	104.42	341.506		74-180611-1	35~40	40	unilateral	28.5	0.075359	0.2
			74-180903-4	10	40	unilateral	28.5	0.0746487	0	130.026	339.101		74-180903-4	20	10	unilateral	28.5	0.0748813	0.593333	107.295	351.262		74-180903-4	20	20	unilateral	28.5	0.074618	0.1	114.985	377.451		74-180903-4	20	40	unilateral	28.5	0.0749613	0.2	118.873	467.946		74-180903-4	35~40	40	unilateral	28.5	0.0747053	0.433333
			74-180927-4	10	40	unilateral	28.5	0.074662	0.78	110.857	357.207		74-180927-4	20	10	unilateral	28.5	0.0747633	0.2	101.855	367.679		74-180927-4	20	20	unilateral	28.5	0.0748963	0	105.455	369.417		74-180927-4	20	40	unilateral	28.5	0.07458	0.0966667	116.491	381.268		74-180927-4	35~40	40	unilateral	28.5	0.0746277	1.09167
			74-181018-1	10	40	unilateral	28.5	0.0744993	1.08667	117.084	457.859		74-181018-1	20	10	unilateral	28.5	0.074708	0.4	126.459	439.537		74-181018-1	20	20	unilateral	28.5	0.0748527	0	131.186	447.302		74-181018-1	20	40	unilateral	28.5	0.0747047	0.5	125.794	418.282		74-181018-1	35~40	40	unilateral	28.5	0.074995	0.723333
			74-181023-2	10	40	unilateral	28.5	0.0745043	2.16	108.362	329.077		74-181023-2	20	10	unilateral	28.5	0.0743767	0.296667	102.518	318.845		74-181023-2	20	20	unilateral	28.5	0.074537	0	106.109	309.029		74-181023-2	20	40	unilateral	28.5	0.0745357	0.1	111.714	369.69		74-181023-2	35~40	40	unilateral	28.5	0.0745667	0.496667
			74-181115-2	10	40	unilateral	28.5	0.0744163	0.556667	120.294	492.476		74-181115-2	20	10	unilateral	28.5	0.0744323	0	116.313	396.149		74-181115-2	20	20	unilateral	28.5	0.0748227	1.37	115.786	480.976		74-181115-2	20	40	unilateral	28.5	0.0744337	0	124.257	469.034		74-181115-2	35~40	40	unilateral	28.5	0.07445	0
			74-181127-1	10	40	unilateral	28.5	0.0742063	0.396667	107.614	299.611		74-181127-1	20	10	unilateral	28.5	0.0744817	0	105.72	319.644		74-181127-1	20	20	unilateral	28.5	0.0744797	0	101.693	303.394		74-181127-1	20	40	unilateral	28.5	0.0743767	0	107.857	323.14		74-181127-1	35~40	40	unilateral	28.5	0.074266	0
			74-181127-2	10	40	unilateral	28.5	0.0745017	0	120.993	455.206		74-181127-2	20	10	unilateral	28.5	0.0745137	0	117.413	418.299		74-181127-2	20	20	unilateral	28.5	0.0747323	0.386667	123.131	412.443		74-181127-2	20	40	unilateral	28.5	0.074785	1.19	126.425	408.372		74-181127-2	35~40	40	unilateral	28.5	0.0741033	0.413333
[truncated: 11 more columns]

## Sheet: Fig 4g
rat ID	intensity, mW	frequency, Hz	unilateral	time(s)	Photostim(V)	speed(cm/s)	MAP(mmHg)	HR(bpm)		rat ID	intensity, mW	frequency, Hz	unilateral	time(s)	Photostim(V)	speed(cm/s)	MAP(mmHg)	HR(bpm)		rat ID	intensity, mW	frequency, Hz	unilateral	time(s)	Photostim(V)	speed(cm/s)	MAP(mmHg)	HR(bpm)		rat ID	intensity, mW	frequency, Hz	unilateral	time(s)	time(min)	Photostim(V)	speed(cm/s)	MAP(mmHg)	HR(bpm)		rat ID	intensity, mW	frequency, Hz	unilateral	time(s)	Photostim(V)	speed(cm/s)	MAP(mmHg)	HR(bpm)
74-180611-1	10	40	unilateral	baseline	0.075882	0.117333	109.814	322.729		74-180611-1	20	10	unilateral	baseline	0.075932	0.196	107.285	302.743		74-180611-1	20	20	unilateral	baseline	0.074328	0.284667	114.372	351.895		74-180611-1	20	40	unilateral	baseline	-0.5	0.076435	0.626667	112.356	325.721		74-180611-1	35~30	40	unilateral	-30	0.076016	0.166	106.837	321.406
74-180903-4	10	40	unilateral	baseline	0.075667	0.580667	113.984	335.907		74-180903-4	20	10	unilateral	baseline	0.075674	0.0793333	110.397	336.086		74-180903-4	20	20	unilateral	baseline	0.075644	0.147333	105.163	363.534		74-180903-4	20	40	unilateral	baseline	-0.5	0.07566	0.221333	100.724	348.342		74-180903-4	35~30	40	unilateral	-30	0.075661	0.0273333	116.336	363.573
74-180927-4	10	40	unilateral	baseline	0.075716	0.542667	116.546	363.663		74-180927-4	20	10	unilateral	baseline	0.075708	0.304667	105.244	379.736		74-181018-1	20	20	unilateral	baseline	0.075965	0.367333	114.501	451.886		74-180927-4	20	40	unilateral	baseline	-0.5	0.075641	1.39467	103.511	333.768		74-180927-4	35~30	40	unilateral	-30	0.075713	0.388	107.929	345.902
74-181018-1	10	40	unilateral	baseline	0.075201	1.08267	111.933	417.272		74-181018-1	20	10	unilateral	baseline	0.075447	0	112.807	432.508		74-181023-2	20	20	unilateral	baseline	0.075518	0.373333	99.5946	322.234		74-181018-1	20	40	unilateral	baseline	-0.5	0.076013	0.236	141.829	387.58		74-181018-1	35~30	40	unilateral	-30	0.07522	0.028	111.96	398.989
74-181023-2	10	40	unilateral	baseline	0.07606	0.403333	108.42	356.593		74-181023-2	20	10	unilateral	baseline	0.075696	0.172667	105.495	326.712		74-181115-2	20	20	unilateral	baseline	0.075567	0.35	118.332	412.637		74-181023-2	20	40	unilateral	baseline	-0.5	0.076278	0	109.868	354.714		74-181023-2	35~30	40	unilateral	-30	0.07571	0.642	106.299	342.309
74-181115-2	10	40	unilateral	baseline	0.075494	0.326667	116.187	369.311		74-181115-2	20	10	unilateral	baseline	0.075752	0.134	115.456	377.165		74-181127-1	20	20	unilateral	baseline	0.075755	0.058	108.907	293.067		74-181115-2	20	40	unilateral	baseline	-0.5	0.076013	0	115.632	377.227		74-181115-2	35~30	40	unilateral	-30	0.076222	0.04	111.137	377.369
74-181127-1	10	40	unilateral	baseline	0.075546	0.32	105.055	290.103		74-181127-1	20	10	unilateral	baseline	0.075767	0.12	106.595	286.98		74-181127-2	20	20	unilateral	baseline	0.075908	0.04	115.762	390.31		74-181127-1	20	40	unilateral	baseline	-0.5	0.07635	0.371333	104.692	287.732		74-181127-1	35~30	40	unilateral	-30	0.075551	0.144	109.292	300.479
74-181127-2	10	40	unilateral	baseline	0.075556	0.098	117.302	388.619		74-181127-2	20	10	unilateral	baseline	0.076363	0.340667	114.827	408.351		74-80927-4	20	20	unilateral	baseline	0.07576	0.256	118.16	341.281		74-181127-2	20	40	unilateral	baseline	-0.5	0.065985	0.152	107.895	351.211		74-181127-2	35~30	40	unilateral	-30	0.073862	0.181333	111.738	395.307
rat ID	intensity, mW	frequency, Hz	unilateral	time(s)	Photostim(V)	speed(cm/s)	MAP(mmHg)	HR(bpm)		rat ID	intensity, mW	frequency, Hz	unilateral	time(s)	Photostim(V)	speed(cm/s)	MAP(mmHg)	HR(bpm)		rat ID	intensity, mW	frequency, Hz	unilateral	time(s)	Photostim(V)	speed(cm/s)	MAP(mmHg)	HR(bpm)		rat ID	intensity, mW	frequency, Hz	unilateral	time(s)	time(min)	Photostim(V)	speed(cm/s)	MAP(mmHg)	HR(bpm)		rat ID	intensity, mW	frequency, Hz	unilateral	time(s)	Photostim(V)	speed(cm/s)	MAP(mmHg)	HR(bpm)
74-180611-1	10	40	unilateral	-12.5	0.0759764	0.236	108.477	325.344		74-180611-1	20	10	unilateral	-12.5	0.0759038	0.118	107.805	300.444		74-180611-1	20	20	unilateral	-12.5	0.074367	0.24	114.865	350.978		74-180611-1	20	40	unilateral	-12.5	-0.208333	0.0764566	0.538	112.103	332.413		74-180611-1	35~30	40	unilateral	-12.5	0.0760138	0	107.612	322.057
74-180903-4	10	40	unilateral	-12.5	0.0757018	0	113.909	335.497		74-180903-4	20	10	unilateral	-12.5	0.075654	0.12	110.494	337.264		74-180903-4	20	20	unilateral	-12.5	0.0756636	0.12	105.432	363.493		74-180903-4	20	40	unilateral	-12.5	-0.208333	0.0756576	0.232	101.087	347.435		74-180903-4	35~30	40	unilateral	-12.5	0.0756372	0	115.118	359.317
74-180927-4	10	40	unilateral	-12.5	0.0757196	0.358	117.141	361.45		74-180927-4	20	10	unilateral	-12.5	0.0757046	0.358	104.693	369.272		74-181018-1	20	20	unilateral	-12.5	0.0760074	0	113.523	452.27		74-180927-4	20	40	unilateral	-12.5	-0.208333	0.0756396	2.41	103.814	332.788		74-180927-4	35~30	40	unilateral	-12.5	0.0757158	0	106.057	343.381
74-181018-1	10	40	unilateral	-12.5	0.0751896	0.598	111.657	421.018		74-181018-1	20	10	unilateral	-12.5	0.0754496	0	112.668	434.788		74-181023-2	20	20	unilateral	-12.5	0.0755092	0.652	101.808	320.507		74-181018-1	20	40	unilateral	-12.5	-0.208333	0.0759954	0.116	148.193	387.601		74-181018-1	35~30	40	unilateral	-12.5	0.0752308	0	111.522	397.721
74-181023-2	10	40	unilateral	-12.5	0.0760634	0.35	108.82	367.642		74-181023-2	20	10	unilateral	-12.5	0.0757314	0.402	105.906	317.653		74-181115-2	20	20	unilateral	-12.5	0.0755634	0.7	117.211	422.117		74-181023-2	20	40	unilateral	-12.5	-0.208333	0.076321	0	109.003	377.389		74-181023-2	35~30	40	unilateral	-12.5	0.075682	0.296	103.601	339.457
74-181115-2	10	40	unilateral	-12.5	0.075469	0	117.088	372.238		74-181115-2	20	10	unilateral	-12.5	0.07576	0	115.418	380.759		74-181127-1	20	20	unilateral	-12.5	0.0757536	0	108.646	288.684		74-181115-2	20	40	unilateral	-12.5	-0.208333	0.076035	0	115.249	379.643		74-181115-2	35~30	40	unilateral	-12.5	0.0762618	0.12	110.918	383.685
74-181127-1	10	40	unilateral	-12.5	0.075554	0.54	105.989	289.736		74-181127-1	20	10	unilateral	-12.5	0.0757728	0	107.616	282.41		74-181127-2	20	20	unilateral	-12.5	0.0759196	0	114.666	387.665		74-181127-1	20	40	unilateral	-12.5	-0.208333	0.0763944	0	103.483	290.758		74-181127-1	35~30	40	unilateral	-12.5	0.0755828	0.058	109.901	302.458
74-181127-2	10	40	unilateral	-12.5	0.0755604	0.058	122.149	375.415		74-181127-2	20	10	unilateral	-12.5	0.0763914	0.422	116.462	407.194		74-80927-4	20	20	unilateral	-12.5	0.0757492	0.06	117.506	343.094		74-181127-2	20	40	unilateral	-12.5	-0.208333	0.0454604	0.248	111.133	347.511		74-181127-2	35~30	40	unilateral	-12.5	0.0693824	0.484	112.726	386.855
74-180611-1	10	40	unilateral	-7.5	0.0757164	0.058	109.81	324.952		74-180611-1	20	10	unilateral	-7.5	0.0759536	0.12	106.959	303.062		74-180611-1	20	20	unilateral	-7.5	0.0743166	0.232	112.797	352.132		74-180611-1	20	40	unilateral	-7.5	-0.125	0.07643	0.596	112.428	326.641		74-180611-1	35~30	40	unilateral	-7.5	0.076024	0.44	106.249	320.21
74-180903-4	10	40	unilateral	-7.5	0.0756366	0.428	113.807	338.604		74-180903-4	20	10	unilateral	-7.5	0.0756788	0.118	111.006	338.112		74-180903-4	20	20	unilateral	-7.5	0.0756318	0.12	104.594	360.916		74-180903-4	20	40	unilateral	-7.5	-0.125	0.0756274	0.116	100.808	348.499		74-180903-4	35~30	40	unilateral	-7.5	0.0756536	0	115.669	367.305
74-180927-4	10	40	unilateral	-7.5	0.0757052	0.922	115.382	371.072		74-180927-4	20	10	unilateral	-7.5	0.0757012	0.436	106.419	389.403		74-181018-1	20	20	unilateral	-7.5	0.075959	0.348	115.247	451.107		74-180927-4	20	40	unilateral	-7.5	-0.125	0.0756262	0.888	102.455	338.474		74-180927-4	35~30	40	unilateral	-7.5	0.0757232	0.52	109.568	346.28
74-181018-1	10	40	unilateral	-7.5	0.0752012	1.44	112.332	415.513		74-181018-1	20	10	unilateral	-7.5	0.0754272	0	113.414	431.678		74-181023-2	20	20	unilateral	-7.5	0.0755056	0.236	99.5696	322.706		74-181018-1	20	40	unilateral	-7.5	-0.125	0.0759996	0.058	141.995	385.128		74-181018-1	35~30	40	unilateral	-7.5	0.0752248	0	111.737	401.604
74-181023-2	10	40	unilateral	-7.5	0.076053	0	109.305	354.657		74-181023-2	20	10	unilateral	-7.5	0.0756706	0.116	105.087	331.268		74-181115-2	20	20	unilateral	-7.5	0.0755648	0.35	118.297	412.336		74-181023-2	20	40	unilateral	-7.5	-0.125	0.076233	0	111.725	341.326		74-181023-2	35~30	40	unilateral	-7.5	0.075722	0.954	107.285	343.859
74-181115-2	10	40	unilateral	-7.5	0.0754952	0.608	116.226	365.954		74-181115-2	20	10	unilateral	-7.5	0.0757366	0.402	115.784	372.754		74-181127-1	20	20	unilateral	-7.5	0.0757376	0.174	109.403	295.202		74-181115-2	20	40	unilateral	-7.5	-0.125	0.0759916	0	115.697	376.381		74-181115-2	35~30	40	unilateral	-7.5	0.0761944	0	110.604	374.774
74-181127-1	10	40	unilateral	-7.5	0.0755638	0	104.231	289.441		74-181127-1	20	10	unilateral	-7.5	0.0757702	0	106.865	288.536		74-181127-2	20	20	unilateral	-7.5	0.0759064	0	116.15	394.514		74-181127-1	20	40	unilateral	-7.5	-0.125	0.0763552	0	105.927	284.278		74-181127-1	35~30	40	unilateral	-7.5	0.0755138	0.174	108.769	304.645
74-181127-2	10	40	unilateral	-7.5	0.0755476	0.236	116.335	392.573		74-181127-2	20	10	unilateral	-7.5	0.076385	0.6	115.82	407.664		74-80927-4	20	20	unilateral	-7.5	0.0757526	0	118.148	338.432		74-181127-2	20	40	unilateral	-7.5	-0.125	0.0762678	0.208	107.187	354.307		74-181127-2	35~30	40	unilateral	-7.5	0.0761232	0.06	113.415	394.588
74-180611-1	10	40	unilateral	-2.5	0.0759376	0.058	111.133	317.825		74-180611-1	20	10	unilateral	-2.5	0.0759227	0.35	107.073	304.662		74-180611-1	20	20	unilateral	-2.5	0.0742858	0.382	115.431	352.504		74-180611-1	20	40	unilateral	-2.5	-0.0416667	0.076403	0.746	112.516	318.046		74-180611-1	35~30	40	unilateral	-2.5	0.0759942	0.058	106.629	321.887
74-180903-4	10	40	unilateral	-2.5	0.075648	1.314	114.213	333.551		74-180903-4	20	10	unilateral	-2.5	0.075675	0	109.662	332.816		74-180903-4	20	20	unilateral	-2.5	0.0756204	0.202	105.441	366.121		74-180903-4	20	40	unilateral	-2.5	-0.0416667	0.0756786	0.316	100.261	349.021		74-180903-4	35~30	40	unilateral	-2.5	0.075678	0.082	118.193	364.027
74-180927-4	10	40	unilateral	-2.5	0.0757064	0.348	117.095	358.397		74-180927-4	20	10	unilateral	-2.5	0.075704	0.12	104.591	380.462		74-181018-1	20	20	unilateral	-2.5	0.075915	0.754	114.707	452.193		74-180927-4	20	40	unilateral	-2.5	-0.0416667	0.075642	0.886	104.242	329.977		74-180927-4	35~30	40	unilateral	-2.5	0.075684	0.644	108.14	347.98
74-181018-1	10	40	unilateral	-2.5	0.0751972	1.21	111.785	415.202		74-181018-1	20	10	unilateral	-2.5	0.0754488	0	112.311	430.971		74-181023-2	20	20	unilateral	-2.5	0.0755252	0.232	97.3877	323.423		74-181018-1	20	40	unilateral	-2.5	-0.0416667	0.0760284	0.534	135.27	389.935		74-181018-1	35~30	40	unilateral	-2.5	0.0751894	0.084	112.593	397.564
74-181023-2	10	40	unilateral	-2.5	0.076048	0.86	107.116	347.404		74-181023-2	20	10	unilateral	-2.5	0.075671	0	105.472	331.152		74-181115-2	20	20	unilateral	-2.5	0.0755568	0	119.465	403.372		74-181023-2	20	40	unilateral	-2.5	-0.0416667	0.076264	0	108.857	345.35		74-181023-2	35~30	40	unilateral	-2.5	0.0757102	0.676	107.986	343.541
74-181115-2	10	40	unilateral	-2.5	0.0755032	0.372	115.226	369.665		74-181115-2	20	10	unilateral	-2.5	0.075743	0	115.143	377.904		74-181127-1	20	20	unilateral	-2.5	0.0757582	0	108.652	295.258		74-181115-2	20	40	unilateral	-2.5	-0.0416667	0.0759982	0	115.923	375.58		74-181115-2	35~30	40	unilateral	-2.5	0.0761948	0	111.862	373.566
74-181127-1	10	40	unilateral	-2.5	0.0755042	0.42	104.92	291.073		74-181127-1	20	10	unilateral	-2.5	0.0757418	0.36	105.287	289.938		74-181127-2	20	20	unilateral	-2.5	0.0758814	0.12	116.449	388.669		74-181127-1	20	40	unilateral	-2.5	-0.0416667	0.0762844	1.114	104.645	288.103		74-181127-1	35~30	40	unilateral	-2.5	0.0755416	0.2	109.186	294.274
74-181127-2	10	40	unilateral	-2.5	0.0755448	0	113.396	397.796		74-181127-2	20	10	unilateral	-2.5	0.0762982	0	112.174	410.112		74-80927-4	20	20	unilateral	-2.5	0.0757616	0.708	118.804	342.25		74-181127-2	20	40	unilateral	-2.5	-0.0416667	0.0762192	0	105.344	351.747		74-181127-2	35~30	40	unilateral	-2.5	0.0760716	0	109.047	404.402
74-180611-1	10	40	unilateral	2.5	1.05193	0.116	145.693	335.781		74-180611-1	20	10	unilateral	2.5	0.31936	0	111.942	305.816		74-180611-1	20	20	unilateral	2.5	0.561075	1.202	141.526	358.984		74-180611-1	20	40	unilateral	2.5	0.0416667	1.0504	1.19	152.815	323.095		74-180611-1	35~30	40	unilateral	2.5	1.05169	1.318	144.765	335.949
74-180903-4	10	40	unilateral	2.5	1.05127	0.608	122.144	327.21		74-180903-4	20	10	unilateral	2.5	0.319591	0	115.545	325.646		74-180903-4	20	20	unilateral	2.5	0.565336	0.176	115.928	378.882		74-180903-4	20	40	unilateral	2.5	0.0416667	1.05005	9.448	123.656	380.754		74-180903-4	35~30	40	unilateral	2.5	1.0509	5.842	131.612	398.129
74-180927-4	10	40	unilateral	2.5	1.05097	0.442	114.891	368.039		74-180927-4	20	10	unilateral	2.5	0.319563	0	112.82	373.249		74-181018-1	20	20	unilateral	2.5	0.562958	0.524	122.306	435.146		74-180927-4	20	40	unilateral	2.5	0.0416667	1.0563	1.61	108.327	341.568		74-180927-4	35~30	40	unilateral	2.5	1.05203	1.154	116.404	373.097
74-181018-1	10	40	unilateral	2.5	1.04934	0.776	112.932	419.336		74-181018-1	20	10	unilateral	2.5	0.318952	0	117.879	424.294		74-181023-2	20	20	unilateral	2.5	0.562554	0.606	106.009	323.957		74-181018-1	20	40	unilateral	2.5	0.0416667	1.04997	4.408	149.082	391.121		74-181018-1	35~30	40	unilateral	2.5	1.0486	5.236	126.838	395.025
74-181023-2	10	40	unilateral	2.5	1.05146	1.236	105.968	363.402		74-181023-2	20	10	unilateral	2.5	0.319589	0.874	107.958	333.123		74-181115-2	20	20	unilateral	2.5	0.562994	0.084	149.973	432.36		74-181023-2	20	40	unilateral	2.5	0.0416667	1.05018	2.746	110.068	360.036		74-181023-2	35~30	40	unilateral	2.5	1.04978	1.996	124.523	358.661
74-181115-2	10	40	unilateral	2.5	1.05032	0.618	171.175	427.827		74-181115-2	20	10	unilateral	2.5	0.319244	0.174	131.68	404.317		74-181127-1	20	20	unilateral	2.5	0.563109	0.116	112.107	299.134		74-181115-2	20	40	unilateral	2.5	0.0416667	1.05035	0.23	162.804	385.457		74-181115-2	35~30	40	unilateral	2.5	1.05042	14.87	166.784	445.351
74-181127-1	10	40	unilateral	2.5	1.04969	0.238	108.933	297.72		74-181127-1	20	10	unilateral	2.5	0.319412	0	109.298	283.309		74-181127-2	20	20	unilateral	2.5	0.56295	0.48	140.027	420.716		74-181127-1	20	40	unilateral	2.5	0.0416667	1.05087	1.166	110.818	298.698		74-181127-1	35~30	40	unilateral	2.5	1.04934	0.288	129.637	307.801
74-181127-2	10	40	unilateral	2.5	1.04958	4.39	136.302	420.193		74-181127-2	20	10	unilateral	2.5	0.319754	0.24	127.704	407.764		74-80927-4	20	20	unilateral	2.5	0.562902	0.54	118.379	346.825		74-181127-2	20	40	unilateral	2.5	0.0416667	1.05056	5.534	143.957	396.62		74-181127-2	35~30	40	unilateral	2.5	1.04942	13.96	162.664	439.349
74-180611-1	10	40	unilateral	7.5	0.0758266	0.296	141.356	313.928		74-180611-1	20	10	unilateral	7.5	0.0807746	0.06	106.276	307.509		74-180611-1	20	20	unilateral	7.5	0.078706	0.65	139.569	313.826		74-180611-1	20	40	unilateral	7.5	0.125	0.0812124	1.924	140.898	279.108		74-180611-1	35~30	40	unilateral	7.5	0.0808734	0.58	138.196	320.305
74-180903-4	10	40	unilateral	7.5	0.0756804	0.63	114.9	343.343		74-180903-4	20	10	unilateral	7.5	0.0805228	0	113.503	333.2		74-180903-4	20	20	unilateral	7.5	0.0785374	0.254	119.36	357.899		74-180903-4	20	40	unilateral	7.5	0.125	0.078532	3.182	122.705	386.085		74-180903-4	35~30	40	unilateral	7.5	0.075674	0.634	137.001	392.856
74-180927-4	10	40	unilateral	7.5	0.0805746	0.324	117.192	361.052		74-180927-4	20	10	unilateral	7.5	0.0805518	0.178	112.75	360.615		74-181018-1	20	20	unilateral	7.5	0.0807198	0.232	114.285	435.784		74-180927-4	20	40	unilateral	7.5	0.125	0.0795178	2.178	105.665	341.688		74-180927-4	35~30	40	unilateral	7.5	0.0795418	1.098	115.026	363.892
74-181018-1	10	40	unilateral	7.5	0.0800612	0.058	118.908	407.588		74-181018-1	20	10	unilateral	7.5	0.080336	0	113.757	430.485		74-181023-2	20	20	unilateral	7.5	0.0803754	0	101.471	321.6		74-181018-1	20	40	unilateral	7.5	0.125	0.0808648	1.33	157.941	394.923		74-181018-1	35~30	40	unilateral	7.5	0.0800736	1.564	122.709	409.62
74-181023-2	10	40	unilateral	7.5	0.0808806	0.782	114.181	348.211		74-181023-2	20	10	unilateral	7.5	0.0805362	0.174	106.614	336.452		74-181115-2	20	20	unilateral	7.5	0.0804324	3.738	134.21	430.602		74-181023-2	20	40	unilateral	7.5	0.125	0.0810394	0.412	109.866	392.242		74-181023-2	35~30	40	unilateral	7.5	0.0805882	0.058	130.88	342.963
74-181115-2	10	40	unilateral	7.5	0.0803676	1.57	158.453	390.164		74-181115-2	20	10	unilateral	7.5	0.080589	0.228	123.948	385.056		74-181127-1	20	20	unilateral	7.5	0.080615	0	112.635	290.406		74-181115-2	20	40	unilateral	7.5	0.125	0.0807698	0.418	156.689	341.978		74-181115-2	35~30	40	unilateral	7.5	0.0810216	3.722	149.112	428.912
74-181127-1	10	40	unilateral	7.5	0.0803866	0.06	104.244	305.13		74-181127-1	20	10	unilateral	7.5	0.0810008	0	105.207	281.632		74-181127-2	20	20	unilateral	7.5	0.0807674	1.222	145.618	395.334		74-181127-1	20	40	unilateral	7.5	0.125	0.0810734	0.8	114.067	285.471		74-181127-1	35~30	40	unilateral	7.5	0.0804144	0.382	125.356	289.917
74-181127-2	10	40	unilateral	7.5	0.0804228	2.162	130.27	434.598		74-181127-2	20	10	unilateral	7.5	0.0811192	0.482	126.571	396.304		74-80927-4	20	20	unilateral	7.5	0.0806248	0	119.446	339.11		74-181127-2	20	40	unilateral	7.5	0.125	0.0809756	2.66	149.153	399.052		74-181127-2	35~30	40	unilateral	7.5	0.0808476	0.712	163.468	378.681
74-180611-1	10	40	unilateral	12.5	1.05409	30.968	144.401	365.867		74-180611-1	20	10	unilateral	12.5	0.314497	0.29	110.338	306.934		74-180611-1	20	20	unilateral	12.5	0.556036	1.07	144.318	357.244		74-180611-1	20	40	unilateral	12.5	0.208333	1.04517	28.084	159.982	341.537		74-180611-1	35~30	40	unilateral	12.5	1.04731	22.148	146.572	368.662
74-180903-4	10	40	unilateral	12.5	1.05142	7.582	125.643	372.017		74-180903-4	20	10	unilateral	12.5	0.314922	0	114.701	346.468		74-180903-4	20	20	unilateral	12.5	0.55968	6.64	124.027	378.241		74-180903-4	20	40	unilateral	12.5	0.208333	1.04954	18.53	142.474	395.933		74-180903-4	35~30	40	unilateral	12.5	1.05137	19.846	137.982	412.079
74-180927-4	10	40	unilateral	12.5	1.04522	1.164	123.428	375.975		74-180927-4	20	10	unilateral	12.5	0.314579	0.554	105.277	371.768		74-181018-1	20	20	unilateral	12.5	0.557846	0	122.48	433.188		74-180927-4	20	40	unilateral	12.5	0.208333	1.04611	1.048	116.428	348.06		74-180927-4	35~30	40	unilateral	12.5	1.04559	2.552	120.532	365.388
74-181018-1	10	40	unilateral	12.5	1.04441	0.058	118.548	408.948		74-181018-1	20	10	unilateral	12.5	0.314849	0	116.447	435.386		74-181023-2	20	20	unilateral	12.5	0.558076	2.41	108.894	340.846		74-181018-1	20	40	unilateral	12.5	0.208333	1.04812	17.67	173.971	422.951		74-181018-1	35~30	40	unilateral	12.5	1.04313	23.824	138.74	422.43
74-181023-2	10	40	unilateral	12.5	1.04587	0.058	113.359	326.649		74-181023-2	20	10	unilateral	12.5	0.31459	0.058	112.822	334.149		74-181115-2	20	20	unilateral	12.5	0.558329	0.058	154.726	465.31		74-181023-2	20	40	unilateral	12.5	0.208333	1.04575	0.478	123.91	354.984		74-181023-2	35~30	40	unilateral	12.5	1.04487	11.178	137.237	372.799
74-181115-2	10	40	unilateral	12.5	1.04509	4.212	172.262	456.269		74-181115-2	20	10	unilateral	12.5	0.314512	0.288	141.229	418.903		74-181127-1	20	20	unilateral	12.5	0.557868	0.346	120.056	299.439		74-181115-2	20	40	unilateral	12.5	0.208333	1.04503	7.338	168.147	393.445		74-181115-2	35~30	40	unilateral	12.5	1.04549	18.722	167.876	478.112
74-181127-1	10	40	unilateral	12.5	1.04486	0.378	113.095	310.13		74-181127-1	20	10	unilateral	12.5	0.31435	0.058	110.789	301.191		74-181127-2	20	20	unilateral	12.5	0.55819	0.492	147.218	425.868		74-181127-1	20	40	unilateral	12.5	0.208333	1.04634	0.574	123.774	291.735		74-181127-1	35~30	40	unilateral	12.5	1.04464	0.13	134.189	290.676
74-181127-2	10	40	unilateral	12.5	1.04474	6.61	148.199	447.31		74-181127-2	20	10	unilateral	12.5	0.314609	0.362	132.048	418.054		74-80927-4	20	20	unilateral	12.5	0.558368	0.48	125.284	340.838		74-181127-2	20	40	unilateral	12.5	0.208333	1.04496	9.908	157.728	424.648		74-181127-2	35~30	40	unilateral	12.5	1.0446	12.144	174.242	437.798
74-180611-1	10	40	unilateral	17.5	0.0759478	2.154	127.373	410.104		74-180611-1	20	10	unilateral	17.5	0.0807743	0.174	106.459	303.697		74-180611-1	20	20	unilateral	17.5	0.078607	2.834	124.097	372.002		74-180611-1	20	40	unilateral	17.5	0.291667	0.0811618	7.244	131.387	362.05		74-180611-1	35~30	40	unilateral	17.5	0.0808812	2.556	119.501	403.357
74-180903-4	10	40	unilateral	17.5	0.0766872	0.52	131.424	365.021		74-180903-4	20	10	unilateral	17.5	0.0805488	0	116.56	329.742		74-180903-4	20	20	unilateral	17.5	0.0804964	2.974	119.903	398.568		74-180903-4	20	40	unilateral	17.5	0.291667	0.0775554	1.902	128.638	388.547		74-180903-4	35~30	40	unilateral	17.5	0.0756694	3.516	134.843	412.28
74-180927-4	10	40	unilateral	17.5	0.0805642	0.442	117.258	366.066		74-180927-4	20	10	unilateral	17.5	0.0805488	0.82	111.815	390.979		74-181018-1	20	20	unilateral	17.5	0.080653	0	114.917	432.522		74-180927-4	20	40	unilateral	17.5	0.291667	0.0804756	0.852	109.661	334.018		74-180927-4	35~30	40	unilateral	17.5	0.0805054	0.896	113.776	355.269
74-181018-1	10	40	unilateral	17.5	0.0849194	0.32	122.417	376.366		74-181018-1	20	10	unilateral	17.5	0.0803376	0	116.342	422.471		74-181023-2	20	20	unilateral	17.5	0.0803832	0.796	106.067	356.341		74-181018-1	20	40	unilateral	17.5	0.291667	0.080823	0.814	168.246	420.938		74-181018-1	35~30	40	unilateral	17.5	0.0849208	13.148	125.278	425.678
74-181023-2	10	40	unilateral	17.5	0.080849	0.612	115.549	323.332		74-181023-2	20	10	unilateral	17.5	0.0807064	0.484	112.673	330.153		74-181115-2	20	20	unilateral	17.5	0.0804182	0.884	144.875	428.309		74-181023-2	20	40	unilateral	17.5	0.291667	0.0809974	0	121.772	336.497		74-181023-2	35~30	40	unilateral	17.5	0.0805656	4.832	121.59	392.459
74-181115-2	10	40	unilateral	17.5	0.0802952	0.548	156.639	430.506		74-181115-2	20	10	unilateral	17.5	0.0806036	0.058	127.364	386.455		74-181127-1	20	20	unilateral	17.5	0.0806028	0	112.326	294.499		74-181115-2	20	40	unilateral	17.5	0.291667	0.0856084	3.146	146.713	369.607		74-181115-2	35~30	40	unilateral	17.5	0.0858668	2.41	146.556	462.169
74-181127-1	10	40	unilateral	17.5	0.083303	0.42	114.098	294.664		74-181127-1	20	10	unilateral	17.5	0.080568	0	108.384	296.453		74-181127-2	20	20	unilateral	17.5	0.0807602	0.182	139.707	420.665		74-181127-1	20	40	unilateral	17.5	0.291667	0.081031	0.43	120.806	288.854		74-181127-1	35~30	40	unilateral	17.5	0.0852718	0.296	127.107	288.796
74-181127-2	10	40	unilateral	17.5	0.08529	3.724	144.736	429.683		74-181127-2	20	10	unilateral	17.5	0.081051	0.766	128.562	415.437		74-80927-4	20	20	unilateral	17.5	0.08061	0.06	118.647	349.264		74-181127-2	20	40	unilateral	17.5	0.291667	0.0858398	2.564	152.866	417.168		74-181127-2	35~30	40	unilateral	17.5	0.0856676	0.718	155.083	408.388
74-180611-1	10	40	unilateral	22.5	1.05119	18.534	150.364	443.643		74-180611-1	20	10	unilateral	22.5	0.314649	0	110.309	300.599		74-180611-1	20	20	unilateral	22.5	0.558562	0.904	135.21	411.347		74-180611-1	20	40	unilateral	22.5	0.375	1.0453	26.316	152.069	423.718		74-180611-1	35~30	40	unilateral	22.5	1.04471	14.714	146.685	443.068
74-180903-4	10	40	unilateral	22.5	1.05075	7.464	122.929	382.875		74-180903-4	20	10	unilateral	22.5	0.315036	0	120.117	340.429		74-180903-4	20	20	unilateral	22.5	0.557747	2.006	136.727	379.735		74-180903-4	20	40	unilateral	22.5	0.375	1.04897	11.2	142.295	402.416		74-180903-4	35~30	40	unilateral	22.5	1.0515	5.62	143.944	416.703
74-180927-4	10	40	unilateral	22.5	1.04691	6.396	124.242	373.887		74-180927-4	20	10	unilateral	22.5	0.314569	0.356	107.443	382.232		74-181018-1	20	20	unilateral	22.5	0.5578	0	122.172	429.498		74-180927-4	20	40	unilateral	22.5	0.375	1.0454	2.372	116.091	351.799		74-180927-4	35~30	40	unilateral	22.5	1.04478	0.456	122.938	351.384
74-181018-1	10	40	unilateral	22.5	1.03951	0.38	117.974	389.775		74-181018-1	20	10	unilateral	22.5	0.314079	0	121.288	417.112		74-181023-2	20	20	unilateral	22.5	0.558211	0	110.929	340.915		74-181018-1	20	40	unilateral	22.5	0.375	1.04669	13.764	178.294	428.337		74-181018-1	35~30	40	unilateral	22.5	1.03921	13.804	134.454	430.947
74-181023-2	10	40	unilateral	22.5	1.04506	0.058	112.236	314.249		74-181023-2	20	10	unilateral	22.5	0.314353	0.178	104.669	324.843		74-181115-2	20	20	unilateral	22.5	0.558366	0.316	155.19	462.459		74-181023-2	20	40	unilateral	22.5	0.375	1.04541	0.358	124.211	333.401		74-181023-2	35~30	40	unilateral	22.5	1.04585	3.88	147.179	385.151
74-181115-2	10	40	unilateral	22.5	1.04452	10.062	175.054	481.943		74-181115-2	20	10	unilateral	22.5	0.314336	0.358	142.519	428.605		74-181127-1	20	20	unilateral	22.5	0.558079	0	121.764	297.12		74-181115-2	20	40	unilateral	22.5	0.375	1.0403	10.028	165.379	419.665		74-181115-2	35~30	40	unilateral	22.5	1.03971	27.736	167.64	492.566
74-181127-1	10	40	unilateral	22.5	1.04237	0.18	115.432	301.729		74-181127-1	20	10	unilateral	22.5	0.31437	0	113.228	292.888		74-181127-2	20	20	unilateral	22.5	0.557964	4.178	147.23	439.238		74-181127-1	20	40	unilateral	22.5	0.375	1.04542	0.254	122.337	292.332		74-181127-1	35~30	40	unilateral	22.5	1.0391	0.29	131.661	302.782
74-181127-2	10	40	unilateral	22.5	1.03994	4.708	156.301	437.913		74-181127-2	20	10	unilateral	22.5	0.314793	0.24	134.138	422.592		74-80927-4	20	20	unilateral	22.5	0.558913	0.3	122.651	349.954		74-181127-2	20	40	unilateral	22.5	0.375	1.04034	2.56	165.455	430.922		74-181127-2	35~30	40	unilateral	22.5	1.03948	23.87	164.111	450.972
74-180611-1	10	40	unilateral	27.5	0.0757492	0.806	136.799	416.26		74-180611-1	20	10	unilateral	27.5	0.0807834	0.232	105.632	306.976		74-180611-1	20	20	unilateral	27.5	0.0785562	1.36	129.903	371.796		74-180611-1	20	40	unilateral	27.5	0.458333	0.0850218	2.27	141.065	375.307		74-180611-1	35~30	40	unilateral	27.5	0.0808808	2.262	130.598	410.677
74-180903-4	10	40	unilateral	27.5	0.075646	1.086	130.292	377.12		74-180903-4	20	10	unilateral	27.5	0.0805882	0	117.715	327.646		74-180903-4	20	20	unilateral	27.5	0.0804924	7.138	116.002	395.407		74-180903-4	20	40	unilateral	27.5	0.458333	0.080458	6.352	127.912	394.886		74-180903-4	35~30	40	unilateral	27.5	0.0756618	2.398	135.892	407.871
74-180927-4	10	40	unilateral	27.5	0.0805768	4.662	118.396	382.487		74-180927-4	20	10	unilateral	27.5	0.0805432	0.59	108.027	376.079		74-181018-1	20	20	unilateral	27.5	0.0854804	0	116.202	431.444		74-180927-4	20	40	unilateral	27.5	0.458333	0.0805036	0.784	109.846	340.33		74-180927-4	35~30	40	unilateral	27.5	0.0805706	0.666	114.325	331.515
74-181018-1	10	40	unilateral	27.5	0.0878306	0	116.685	395.302		74-181018-1	20	10	unilateral	27.5	0.0803072	0	107.291	430.05		74-181023-2	20	20	unilateral	27.5	0.0852388	0.116	106.657	327.78		74-181018-1	20	40	unilateral	27.5	0.458333	0.0809952	1.848	165.774	417.729		74-181018-1	35~30	40	unilateral	27.5	0.089813	2.426	124.086	429.664
74-181023-2	10	40	unilateral	27.5	0.0856772	1.244	111.418	312.803		74-181023-2	20	10	unilateral	27.5	0.080612	0.058	110.354	325.82		74-181115-2	20	20	unilateral	27.5	0.0803924	0.174	141.144	420.16		74-181023-2	20	40	unilateral	27.5	0.458333	0.085772	0.06	115.47	338.195		74-181023-2	35~30	40	unilateral	27.5	0.0854268	1.27	129.106	373.151
74-181115-2	10	40	unilateral	27.5	0.0803386	6.89	150.325	456.083		74-181115-2	20	10	unilateral	27.5	0.0805676	0.41	125.02	412.534		74-181127-1	20	20	unilateral	27.5	0.0806052	0	115.415	281.665		74-181115-2	20	40	unilateral	27.5	0.458333	0.0894972	0.758	139.13	343.967		74-181115-2	35~30	40	unilateral	27.5	0.0858316	0.832	147.866	465.043
74-181127-1	10	40	unilateral	27.5	0.0852354	0.12	113.438	299.515		74-181127-1	20	10	unilateral	27.5	0.0806152	0	107.787	290.246		74-181127-2	20	20	unilateral	27.5	0.0826774	3.138	134.006	451.999		74-181127-1	20	40	unilateral	27.5	0.458333	0.0838802	0.134	117.432	286.453		74-181127-1	35~30	40	unilateral	27.5	0.0901426	0.234	125.347	292.714
74-181127-2	10	40	unilateral	27.5	0.0901538	2.082	145.532	425.205		74-181127-2	20	10	unilateral	27.5	0.0809882	0.8	133.22	419.701		74-80927-4	20	20	unilateral	27.5	0.0806084	0.356	118.296	348.913		74-181127-2	20	40	unilateral	27.5	0.458333	0.08571	0.936	148.898	417.21		74-181127-2	35~30	40	unilateral	27.5	0.090462	1.166	152.23	426.074
74-180611-1	10	40	unilateral	32.5	1.05237	44.416	149.614	461.475		74-180611-1	20	10	unilateral	32.5	0.314432	0.058	110.646	305.275		74-180611-1	20	20	unilateral	32.5	0.556619	0.706	135.178	392.96		74-180611-1	20	40	unilateral	32.5	0.541667	1.04134	18.442	162.962	429.064		74-180611-1	35~30	40	unilateral	32.5	1.04654	22.49	150.01	440.353
74-180903-4	10	40	unilateral	32.5	1.05161	0.212	133.693	350.524		74-180903-4	20	10	unilateral	32.5	0.314422	0	119.342	337.82		74-180903-4	20	20	unilateral	32.5	0.558182	7.03	127.891	405.07		74-180903-4	20	40	unilateral	32.5	0.541667	1.04589	4.278	140.065	410.096		74-180903-4	35~30	40	unilateral	32.5	1.05146	16.848	142.521	421.906
74-180927-4	10	40	unilateral	32.5	1.04809	14.012	125.709	387.712		74-180927-4	20	10	unilateral	32.5	0.314689	0.402	111.057	386.47		74-181018-1	20	20	unilateral	32.5	0.552954	0	122.583	428.148		74-180927-4	20	40	unilateral	32.5	0.541667	1.04505	2.006	120.068	347.325		74-180927-4	35~30	40	unilateral	32.5	1.04492	7.738	122.398	363.626
74-181018-1	10	40	unilateral	32.5	1.03636	0	122.835	383.51		74-181018-1	20	10	unilateral	32.5	0.314054	0	114.722	452.576		74-181023-2	20	20	unilateral	32.5	0.55281	0.762	111.005	322.317		74-181018-1	20	40	unilateral	32.5	0.541667	1.0457	0.41	178.95	406.064		74-181018-1	35~30	40	unilateral	32.5	1.03442	4.77	134.211	426.45
74-181023-2	10	40	unilateral	32.5	1.04088	0.556	113.583	325.842		74-181023-2	20	10	unilateral	32.5	0.314525	0.176	109.884	323.713		74-181115-2	20	20	unilateral	32.5	0.557943	0.502	154.084	469.528		74-181023-2	20	40	unilateral	32.5	0.541667	1.04078	19.664	121.737	381.901		74-181023-2	35~30	40	unilateral	32.5	1.04024	2.764	138.507	377.603
74-181115-2	10	40	unilateral	32.5	1.04501	26.37	174.663	498.374		74-181115-2	20	10	unilateral	32.5	0.314402	0.176	142.292	428.881		74-181127-1	20	20	unilateral	32.5	0.557958	0	120.221	291.813		74-181115-2	20	40	unilateral	32.5	0.541667	1.03585	17.982	170.635	348.892		74-181115-2	35~30	40	unilateral	32.5	1.04044	12.612	169.748	484.53
74-181127-1	10	40	unilateral	32.5	1.04026	0	117.435	291.981		74-181127-1	20	10	unilateral	32.5	0.314319	0	113.837	291.232		74-181127-2	20	20	unilateral	32.5	0.556218	2.23	148.827	457.159		74-181127-1	20	40	unilateral	32.5	0.541667	1.04379	8.348	121.2	320.784		74-181127-1	35~30	40	unilateral	32.5	1.03364	0.144	131.284	300.083
74-181127-2	10	40	unilateral	32.5	1.03528	0.234	160.876	419.92		74-181127-2	20	10	unilateral	32.5	0.314602	0.122	134.385	437.019		74-80927-4	20	20	unilateral	32.5	0.558016	0.262	122.286	353.66		74-181127-2	20	40	unilateral	32.5	0.541667	1.04043	7.788	162.638	441.304		74-181127-2	35~30	40	unilateral	32.5	1.03422	6.586	164.351	461.015
74-180611-1	10	40	unilateral	37.5	0.0760454	1.876	132.552	459.586		74-180611-1	20	10	unilateral	37.5	0.0807688	0.058	105.403	303.055		74-180611-1	20	20	unilateral	37.5	0.078398	1.74	121.853	392.402		74-180611-1	20	40	unilateral	37.5	0.625	0.0859914	1.16	138.674	366.017		74-180611-1	35~30	40	unilateral	37.5	0.0818382	3.128	127.145	409.794
74-180903-4	10	40	unilateral	37.5	0.0756784	0.602	125.191	338.914		74-180903-4	20	10	unilateral	37.5	0.0805418	0	117.492	333.218		74-180903-4	20	20	unilateral	37.5	0.080462	0.64	119.48	411.258		74-180903-4	20	40	unilateral	37.5	0.625	0.0804796	5.022	134.746	386.312		74-180903-4	35~30	40	unilateral	37.5	0.0756642	0.754	133	407.621
74-180927-4	10	40	unilateral	37.5	0.0805782	4.428	121.493	388.84		74-180927-4	20	10	unilateral	37.5	0.0805324	0.2	110.52	393.9		74-181018-1	20	20	unilateral	37.5	0.0854312	2.194	113.019	430.672		74-180927-4	20	40	unilateral	37.5	0.625	0.0804966	1.566	109.007	347.796		74-180927-4	35~30	40	unilateral	37.5	0.080501	1.768	107.536	365.393
74-181018-1	10	40	unilateral	37.5	0.0897786	0	114.793	386.957		74-181018-1	20	10	unilateral	37.5	0.0802598	0	114.447	439.367		74-181023-2	20	20	unilateral	37.5	0.0852322	0.118	104.108	318.111		74-181018-1	20	40	unilateral	37.5	0.625	0.0856478	0.06	176.482	390.112		74-181018-1	35~30	40	unilateral	37.5	0.0946962	0	128.868	410.531
74-181023-2	10	40	unilateral	37.5	0.0856804	0.702	108.389	339.343		74-181023-2	20	10	unilateral	37.5	0.0805694	0	109.263	322.526		74-181115-2	20	20	unilateral	37.5	0.0823746	0.406	142.137	435.842		74-181023-2	20	40	unilateral	37.5	0.625	0.0857374	1.792	115.375	408.79		74-181023-2	35~30	40	unilateral	37.5	0.0853982	0.872	129.686	367.932
74-181115-2	10	40	unilateral	37.5	0.0813018	0.208	156.502	475.234		74-181115-2	20	10	unilateral	37.5	0.0806324	0.234	122.319	409.42		74-181127-1	20	20	unilateral	37.5	0.0854684	0	113.788	292.477		74-181115-2	20	40	unilateral	37.5	0.625	0.0904372	2.83	129.901	331.594		74-181115-2	35~30	40	unilateral	37.5	0.09101	7.42	142.703	457.485
74-181127-1	10	40	unilateral	37.5	0.0900424	0	114.994	281.017		74-181127-1	20	10	unilateral	37.5	0.0805914	0	108.121	289.346		74-181127-2	20	20	unilateral	37.5	0.0855722	0	148.053	439.487		74-181127-1	20	40	unilateral	37.5	0.625	0.085786	0.12	119.262	310.963		74-181127-1	35~30	40	unilateral	37.5	0.0950272	0.402	123.024	295.709
74-181127-2	10	40	unilateral	37.5	0.0901358	0.25	152.194	394.06		74-181127-2	20	10	unilateral	37.5	0.0809368	0.448	132.988	423.981		74-80927-4	20	20	unilateral	37.5	0.0806084	0.238	122.489	348.155		74-181127-2	20	40	unilateral	37.5	0.625	0.0905268	0	156.337	421.384		74-181127-2	35~30	40	unilateral	37.5	0.0962722	0.594	151.574	425.086
74-180611-1	10	40	unilateral	42.5	1.05135	19.056	150.144	479.493		74-180611-1	20	10	unilateral	42.5	0.314479	0.174	109.077	310.321		74-180611-1	20	20	unilateral	42.5	0.556139	2.25	130.611	431.384		74-180611-1	20	40	unilateral	42.5	0.708333	1.04153	16.714	162.266	445.088		74-180611-1	35~30	40	unilateral	42.5	1.04375	8.836	150.445	435.995
74-180903-4	10	40	unilateral	42.5	1.05138	0.234	126.266	350.808		74-180903-4	20	10	unilateral	42.5	0.314244	0	119.97	339.504		74-180903-4	20	20	unilateral	42.5	0.55771	0.732	138.356	397.303		74-180903-4	20	40	unilateral	42.5	0.708333	1.04463	11.284	140.308	410.692		74-180903-4	35~30	40	unilateral	42.5	1.05181	0.412	150.572	403.851
74-180927-4	10	40	unilateral	42.5	1.04603	25.434	131.944	395.591		74-180927-4	20	10	unilateral	42.5	0.314237	0.662	112.016	391.67		74-181018-1	20	20	unilateral	42.5	0.552842	0.238	121.142	424.228		74-180927-4	20	40	unilateral	42.5	0.708333	1.04463	0.538	118.34	332.62		74-180927-4	35~30	40	unilateral	42.5	1.04463	10.116	121.823	377.727
74-181018-1	10	40	unilateral	42.5	1.03462	0.236	119.743	399.215		74-181018-1	20	10	unilateral	42.5	0.314556	0.754	115.745	449.232		74-181023-2	20	20	unilateral	42.5	0.552868	0.642	109.55	326.418		74-181018-1	20	40	unilateral	42.5	0.708333	1.04007	0.234	181.746	388.012		74-181018-1	35~30	40	unilateral	42.5	1.02974	0.24	145.907	388.256
74-181023-2	10	40	unilateral	42.5	1.03993	0.264	113.148	331.047		74-181023-2	20	10	unilateral	42.5	0.314465	0.608	114.397	324.799		74-181115-2	20	20	unilateral	42.5	0.55608	0.234	156.371	462.279		74-181023-2	20	40	unilateral	42.5	0.708333	1.04062	5.238	126.375	396.177		74-181023-2	35~30	40	unilateral	42.5	1.04	0.144	141.117	367.64
74-181115-2	10	40	unilateral	42.5	1.04357	14.112	173.255	506.759		74-181115-2	20	10	unilateral	42.5	0.314414	0.626	142.592	439.966		74-181127-1	20	20	unilateral	42.5	0.553007	0	120.755	296.359		74-181115-2	20	40	unilateral	42.5	0.708333	1.03458	8.386	170.483	363.628		74-181115-2	35~30	40	unilateral	42.5	1.03606	7.396	163.306	490.133
74-181127-1	10	40	unilateral	42.5	1.03508	0	117.958	288.863		74-181127-1	20	10	unilateral	42.5	0.314355	0	111.406	295.484		74-181127-2	20	20	unilateral	42.5	0.553001	0.122	151.28	446.961		74-181127-1	20	40	unilateral	42.5	0.708333	1.04039	0	129.35	299.931		74-181127-1	35~30	40	unilateral	42.5	1.02941	0.466	131.116	305.249
74-181127-2	10	40	unilateral	42.5	1.03492	0.894	154.011	416.738		74-181127-2	20	10	unilateral	42.5	0.314818	0.424	133.207	436.769		74-80927-4	20	20	unilateral	42.5	0.559339	0.06	125.604	349.294		74-181127-2	20	40	unilateral	42.5	0.708333	1.03538	16.05	160.753	445.165		74-181127-2	35~30	40	unilateral	42.5	1.02901	0.81	165.82	458.237
74-180611-1	10	40	unilateral	47.5	0.075771	6.324	137.733	445.969		74-180611-1	20	10	unilateral	47.5	0.0759003	0.696	106.543	305.182		74-180611-1	20	20	unilateral	47.5	0.073105	0.878	122.437	403.134		74-180611-1	20	40	unilateral	47.5	0.791667	0.076199	0.83	153.377	392.07		74-180611-1	35~30	40	unilateral	47.5	0.0759602	3.916	132.826	399.067
74-180903-4	10	40	unilateral	47.5	0.0757032	0.586	124.322	340.231		74-180903-4	20	10	unilateral	47.5	0.0756582	0.66	115.556	337.938		74-180903-4	20	20	unilateral	47.5	0.0756074	0.116	130.778	365.607		74-180903-4	20	40	unilateral	47.5	0.791667	0.0756352	0.06	134.681	393.944		74-180903-4	35~30	40	unilateral	47.5	0.0756928	1.014	138.536	381.555
74-180927-4	10	40	unilateral	47.5	0.0756556	0.97	123.888	382.356		74-180927-4	20	10	unilateral	47.5	0.0756494	0.932	108.119	388.691		74-181018-1	20	20	unilateral	47.5	0.075632	0.412	119.621	421.173		74-180927-4	20	40	unilateral	47.5	0.791667	0.0756122	0.852	111.029	324.687		74-180927-4	35~30	40	unilateral	47.5	0.0756534	0.36	114.889	363.507
74-181018-1	10	40	unilateral	47.5	0.0751534	0	118.77	390.918		74-181018-1	20	10	unilateral	47.5	0.0754028	0.526	110.057	458.654		74-181023-2	20	20	unilateral	47.5	0.075515	0.058	107.991	322.494		74-181018-1	20	40	unilateral	47.5	0.791667	0.076018	0	177.468	375.096		74-181018-1	35~30	40	unilateral	47.5	0.0751856	0.78	135.512	372.985
74-181023-2	10	40	unilateral	47.5	0.0758932	0.116	111.166	319.489		74-181023-2	20	10	unilateral	47.5	0.075695	0.58	110.174	318.67		74-181115-2	20	20	unilateral	47.5	0.075555	0.178	138.654	409.247		74-181023-2	20	40	unilateral	47.5	0.791667	0.0759226	1.234	124.045	382.874		74-181023-2	35~30	40	unilateral	47.5	0.0756676	0.67	131.583	341.128
74-181115-2	10	40	unilateral	47.5	0.0754606	3.896	157.638	476.69		74-181115-2	20	10	unilateral	47.5	0.0756974	0.06	129.147	405.914		74-181127-1	20	20	unilateral	47.5	0.0757294	0	114.588	286.409		74-181115-2	20	40	unilateral	47.5	0.791667	0.075801	0.118	126.542	363.286		74-181115-2	35~30	40	unilateral	47.5	0.0760448	1.786	147.312	453.383
74-181127-1	10	40	unilateral	47.5	0.0754682	0	114.859	286.307		74-181127-1	20	10	unilateral	47.5	0.075725	0	107.422	286.353		74-181127-2	20	20	unilateral	47.5	0.0758192	0.412	142.241	435.227		74-181127-1	20	40	unilateral	47.5	0.791667	0.0760248	0.06	124.335	289.738		74-181127-1	35~30	40	unilateral	47.5	0.0755204	0.504	125.395	289.603
74-181127-2	10	40	unilateral	47.5	0.0755664	3.204	131.338	429.835		74-181127-2	20	10	unilateral	47.5	0.0469478	0.482	130.975	425.909		74-80927-4	20	20	unilateral	47.5	0.0757264	0.12	116.279	356.778		74-181127-2	20	40	unilateral	47.5	0.791667	0.0758302	1.02	149.996	429.63		74-181127-2	35~30	40	unilateral	47.5	0.075753	0.706	149.96	425.967
74-180611-1	10	40	unilateral	52.5	0.0758546	0.406	119.973	446.411		74-180611-1	20	10	unilateral	52.5	0.0759535	0.116	101.657	307.428		74-180611-1	20	20	unilateral	52.5	0.0730576	0	115.322	432.064		74-180611-1	20	40	unilateral	52.5	0.875	0.0761914	2.564	120.033	357.14		74-180611-1	35~30	40	unilateral	52.5	0.075942	0.14	119.205	413.422
74-180903-4	10	40	unilateral	52.5	0.0756792	0.174	119.039	339.979		74-180903-4	20	10	unilateral	52.5	0.0756468	0.18	109.218	350.658		74-180903-4	20	20	unilateral	52.5	0.0755954	0.406	116.916	370.574		74-180903-4	20	40	unilateral	52.5	0.875	0.0755878	0	122.614	387.348		74-180903-4	35~30	40	unilateral	52.5	0.0756496	0	126.205	380.915
74-180927-4	10	40	unilateral	52.5	0.0756588	0.476	120.91	380.489		74-180927-4	20	10	unilateral	52.5	0.0756482	0.202	110.25	400.179		74-181018-1	20	20	unilateral	52.5	0.075623	0.352	113.827	428.517		74-180927-4	20	40	unilateral	52.5	0.875	0.075605	1.246	108.173	332.523		74-180927-4	35~30	40	unilateral	52.5	0.0756204	0.588	112.543	342.791
74-181018-1	10	40	unilateral	52.5	0.0751816	0	115.768	400.572		74-181018-1	20	10	unilateral	52.5	0.0754182	0	116.149	440.955		74-181023-2	20	20	unilateral	52.5	0.0754738	0.88	99.3544	320.809		74-181018-1	20	40	unilateral	52.5	0.875	0.0758542	0	157.638	374.088		74-181018-1	35~30	40	unilateral	52.5	0.0752038	0.058	123.893	395.019
74-181023-2	10	40	unilateral	52.5	0.075878	0	108.043	329.746		74-181023-2	20	10	unilateral	52.5	0.0756702	0.116	103.109	322.759		74-181115-2	20	20	unilateral	52.5	0.0755512	0	119.474	401.727		74-181023-2	20	40	unilateral	52.5	0.875	0.0759268	0.466	116.62	362.041		74-181023-2	35~30	40	unilateral	52.5	0.0756386	0	119.704	326.939
74-181115-2	10	40	unilateral	52.5	0.0754246	3.55	123.565	484.588		74-181115-2	20	10	unilateral	52.5	0.0756838	0.114	114.435	423.272		74-181127-1	20	20	unilateral	52.5	0.0757018	0	113.613	290.281		74-181115-2	20	40	unilateral	52.5	0.875	0.0757718	0	116.962	316.538		74-181115-2	35~30	40	unilateral	52.5	0.076023	0.232	123.936	446.071
74-181127-1	10	40	unilateral	52.5	0.0754588	0	109.389	287.974		74-181127-1	20	10	unilateral	52.5	0.075703	0	107.51	288.426		74-181127-2	20	20	unilateral	52.5	0.0758184	0.388	120.038	441.133		74-181127-1	20	40	unilateral	52.5	0.875	0.0759992	0.18	113.302	287.44		74-181127-1	35~30	40	unilateral	52.5	0.0755034	0.272	113.239	305.895
74-181127-2	10	40	unilateral	52.5	0.0755174	0	121.201	433.864		74-181127-2	20	10	unilateral	52.5	0.0026486	0.604	117.096	436.869		74-80927-4	20	20	unilateral	52.5	0.0757202	0.476	119.984	359.113		74-181127-2	20	40	unilateral	52.5	0.875	0.0758352	0.124	127.872	423.19		74-181127-2	35~30	40	unilateral	52.5	0.0757164	1.508	120.621	445.709
74-180611-1	10	40	unilateral	57.5	0.076173	0.374	117.906	451.545		74-180611-1	20	10	unilateral	57.5	0.0759326	0.058	103.886	305.437		74-180611-1	20	20	unilateral	57.5	0.0729812	0	115.696	423.496		74-180611-1	20	40	unilateral	57.5	0.958333	0.0761752	0.834	107.61	377.206		74-180611-1	35~30	40	unilateral	57.5	0.0759694	0.688	114.535	420.072
74-180903-4	10	40	unilateral	57.5	0.075711	0	118.457	343.148		74-180903-4	20	10	unilateral	57.5	0.0756266	0.358	114.368	341.078		74-180903-4	20	20	unilateral	57.5	0.0755786	0.226	110.628	383.807		74-180903-4	20	40	unilateral	57.5	0.958333	0.0756008	0	120.778	386.77		74-180903-4	35~30	40	unilateral	57.5	0.075641	0.12	123.214	351.17
74-180927-4	10	40	unilateral	57.5	0.0756696	0.656	120.665	366.69		74-180927-4	20	10	unilateral	57.5	0.0756446	1.03	109.397	384.06		74-181018-1	20	20	unilateral	57.5	0.075591	0.294	115.457	428.427		74-180927-4	20	40	unilateral	57.5	0.958333	0.0756036	0.998	108.095	324.527		74-180927-4	35~30	40	unilateral	57.5	0.0756102	0.57	109.598	349.843
74-181018-1	10	40	unilateral	57.5	0.0751654	0	111.135	410.24		74-181018-1	20	10	unilateral	57.5	0.075365	0	114.168	445.471		74-181023-2	20	20	unilateral	57.5	0.0754946	0.378	95.682	328.308		74-181018-1	20	40	unilateral	57.5	0.958333	0.0758544	0	148.925	380.868		74-181018-1	35~30	40	unilateral	57.5	0.0751624	0.06	123.175	400.522
74-181023-2	10	40	unilateral	57.5	0.0758924	0	104.88	329.363		74-181023-2	20	10	unilateral	57.5	0.0756996	0.116	108.629	323.38		74-181115-2	20	20	unilateral	57.5	0.0755324	1.698	113.085	449.473		74-181023-2	20	40	unilateral	57.5	0.958333	0.0759038	0.492	114.828	362.487		74-181023-2	35~30	40	unilateral	57.5	0.0756196	0.44	118.955	336.576
74-181115-2	10	40	unilateral	57.5	0.0754284	3.76	118.156	512.191		74-181115-2	20	10	unilateral	57.5	0.0756934	0	115.542	407.523		74-181127-1	20	20	unilateral	57.5	0.0757024	0.236	113.707	293.811		74-181115-2	20	40	unilateral	57.5	0.958333	0.075713	0.376	110.451	334.325		74-181115-2	35~30	40	unilateral	57.5	0.0759882	0.06	118.277	470.756
74-181127-1	10	40	unilateral	57.5	0.0754328	0	106.81	301.537		74-181127-1	20	10	unilateral	57.5	0.0757054	0.144	105.637	294.242		74-181127-2	20	20	unilateral	57.5	0.0758102	0.18	117.365	450.325		74-181127-1	20	40	unilateral	57.5	0.958333	0.076005	0.06	110.891	294.011		74-181127-1	35~30	40	unilateral	57.5	0.0754956	0.948	114.279	315.919
74-181127-2	10	40	unilateral	57.5	0.0754694	0.3	117.843	427.633		74-181127-2	20	10	unilateral	57.5	0.0026616	0.18	117.875	432.498		74-80927-4	20	20	unilateral	57.5	0.075709	0.538	120.331	350.651		74-181127-2	20	40	unilateral	57.5	0.958333	0.0758004	0.272	119.929	438.569		74-181127-2	35~30	40	unilateral	57.5	0.075717	4.654	114.313	486.21

## Sheet: Fig 5e
rat ID	sex	# of trials		rat ID	group	time(s)	Photostim(V)	WRR(rpm)	MAP(mmHg)	HR(bpm)		rat ID	sex	# of trials		rat ID	group	time(s)	Photostim(V)	WRR(rpm)	MAP(mmHg)	HR(bpm)
78-200203cre-ctl	male	9		78-200203cre-ctl	control	baseline (2 s averaged value immediately prior to laser illumination	0.00942864	34.4872	114.9	423.514		78-191219cre	male	10		78-191219cre	iChloC	baseline (2 s averaged value immediately prior to laser illumination	0.00536128	29.3674	120.698	465.52
78-200204cre-ctl	male	9		78-200204cre-ctl	control	baseline (2 s averaged value immediately prior to laser illumination	0.00405549	25.3665	113.277	437.974		78-191220cre	male	13		78-191220cre	iChloC	baseline (2 s averaged value immediately prior to laser illumination	0.00502197	30.3958	122.077	457.917
78-200205cre-ctl	male	13		78-200205cre-ctl	control	baseline (2 s averaged value immediately prior to laser illumination	0.00589465	36.2655	107.705	443.925		78-191226cre	male	14		78-191226cre	iChloC	baseline (2 s averaged value immediately prior to laser illumination	0.0303115	20.9407	127.566	417.783
78-200318cre-ctl	male	14		78-200318cre-ctl	control	baseline (2 s averaged value immediately prior to laser illumination	0.0103509	33.7939	114.742	419.585		78-200115cre	male	12		78-200115cre	iChloC	baseline (2 s averaged value immediately prior to laser illumination	0.00518177	28.3335	113.048	438.272
												78-200120cre	male	17		78-200120cre	iChloC	baseline (2 s averaged value immediately prior to laser illumination	0.00460359	27.2955	115.982	434.943
				rat ID	group	time(s)	Photostim(V)	WRR(rpm)	MAP(mmHg)	HR(bpm)		78-200214cre	male	16		78-200214cre	iChloC	baseline (2 s averaged value immediately prior to laser illumination	0.00498471	32.0844	122.111	426.656
				78-200203cre-ctl	control	-4.9	0.00930011	28.865	117.064	425.93		78-200218cre	male	15		78-200218cre	iChloC	baseline (2 s averaged value immediately prior to laser illumination	0.00353442	26.8374	114.367	408.462
				78-200204cre-ctl	control	-4.9	0.00420433	22.6793	115.088	411.362
				78-200205cre-ctl	control	-4.9	0.00598323	22.6307	109.014	440.851						rat ID	group	time(s)	Photostim(V)	WRR(rpm)	MAP(mmHg)	HR(bpm)
				78-200318cre-ctl	control	-4.9	0.010381	17.3872	121.03	417.255						78-191219cre	iChloC	-4.9	0.0055971	9.30195	119.188	461.081
				78-200203cre-ctl	control	-4.7	0.00901989	31.746	114.455	417.612						78-191220cre	iChloC	-4.9	0.00506762	25.2829	122.69	457.578
				78-200204cre-ctl	control	-4.7	0.00415178	21.1105	112.686	424.721						78-191226cre	iChloC	-4.9	0.0430792	13.9694	123.765	416.334
				78-200205cre-ctl	control	-4.7	0.00593031	24.3171	110.4	435.663						78-200115cre	iChloC	-4.9	0.0050885	17.0534	109.659	435.295
				78-200318cre-ctl	control	-4.7	0.0103392	15.3526	118.793	409.078						78-200120cre	iChloC	-4.9	0.00462441	15.1991	114.962	433.312
				78-200203cre-ctl	control	-4.5	0.0109961	29.9537	117.012	415.9						78-200214cre	iChloC	-4.9	0.004993	12.2127	116.543	428.675
				78-200204cre-ctl	control	-4.5	0.00405133	24.1366	116.047	423.106						78-200218cre	iChloC	-4.9	0.003541	17.917	104.808	405.264
				78-200205cre-ctl	control	-4.5	0.00582915	26.4029	109.425	441.156						78-191219cre	iChloC	-4.7	0.005357	9.70053	119.12	461.956
				78-200318cre-ctl	control	-4.5	0.0103517	16.0019	120.817	408.006						78-191220cre	iChloC	-4.7	0.00501785	28.5868	122.316	458.694
				78-200203cre-ctl	control	-4.3	0.0134274	25.6867	116.748	428.942						78-191226cre	iChloC	-4.7	0.0359223	15.2334	124.453	417.927
				78-200204cre-ctl	control	-4.3	0.00410378	22.7211	112.991	421.222						78-200115cre	iChloC	-4.7	0.005062	18.1745	107.67	436.328
				78-200205cre-ctl	control	-4.3	0.005882	29.4335	110.473	439.732						78-200120cre	iChloC	-4.7	0.00468841	16.0093	113.936	428.473
				78-200318cre-ctl	control	-4.3	0.0103882	16.7971	118.55	411.081						78-200214cre	iChloC	-4.7	0.004994	13.4573	116.901	417.984
				78-200203cre-ctl	control	-4.1	0.0121931	26.0368	115.049	412.064						78-200218cre	iChloC	-4.7	0.003531	17.1501	107.252	408.428
				78-200204cre-ctl	control	-4.1	0.00406822	19.4165	114.273	420.858						78-191219cre	iChloC	-4.5	0.0053255	9.70053	118.735	465.035
				78-200205cre-ctl	control	-4.1	0.00597154	29.1624	109.357	439.164						78-191220cre	iChloC	-4.5	0.00501223	27.7097	122.06	455.056
				78-200318cre-ctl	control	-4.1	0.0103839	12.567	119.363	407.929						78-191226cre	iChloC	-4.5	0.036571	15.2796	123.061	415.874
				78-200203cre-ctl	control	-3.9	0.0119783	25.1807	115.8	417.079						78-200115cre	iChloC	-4.5	0.00522875	22.3843	110.282	429.703
				78-200204cre-ctl	control	-3.9	0.00405722	18.7062	111.592	420.375						78-200120cre	iChloC	-4.5	0.00454318	16.5845	116.536	435.019
				78-200205cre-ctl	control	-3.9	0.00589685	32.1859	109.455	439.301						78-200214cre	iChloC	-4.5	0.00497073	14.6287	117.743	421.044
				78-200318cre-ctl	control	-3.9	0.0103544	12.144	120.778	413.56						78-200218cre	iChloC	-4.5	0.003558	16.7207	105.444	408.017
				78-200203cre-ctl	control	-3.7	0.0123109	25.2043	115.571	419.625						78-191219cre	iChloC	-4.3	0.0053362	10.3072	118.687	458.075
				78-200204cre-ctl	control	-3.7	0.00404467	19.1119	112.125	427.245						78-191220cre	iChloC	-4.3	0.00503823	21.4524	121.952	450.851
				78-200205cre-ctl	control	-3.7	0.005827	34.7597	109.002	438.915						78-191226cre	iChloC	-4.3	0.0298274	15.4082	124.913	418.991
				78-200318cre-ctl	control	-3.7	0.0103721	12.7579	118.722	410.815						78-200115cre	iChloC	-4.3	0.00514867	23.177	108.499	434.277
				78-200203cre-ctl	control	-3.5	0.0126776	25.8482	112.745	414.607						78-200120cre	iChloC	-4.3	0.00477018	17.5245	113.172	433.238
				78-200204cre-ctl	control	-3.5	0.00403856	20.4565	113.096	429.133						78-200214cre	iChloC	-4.3	0.0050042	13.8956	117.668	424.142
				78-200205cre-ctl	control	-3.5	0.00591792	32.3043	108.332	442.705						78-200218cre	iChloC	-4.3	0.00354307	18.6805	106.322	405.521
				78-200318cre-ctl	control	-3.5	0.0103678	13.4544	117.394	408.773						78-191219cre	iChloC	-4.1	0.0052412	14.3589	119.262	466.948
				78-200203cre-ctl	control	-3.3	0.0117426	25.4534	115.19	424.235						78-191220cre	iChloC	-4.1	0.00504015	20.3383	121.433	452.929
				78-200204cre-ctl	control	-3.3	0.00406211	24.136	111.173	427.42						78-191226cre	iChloC	-4.1	0.0373719	14.5509	124.767	416.786
				78-200205cre-ctl	control	-3.3	0.00596377	29.6313	108.989	442.662						78-200115cre	iChloC	-4.1	0.00516592	21.7708	108.817	434.047
				78-200318cre-ctl	control	-3.3	0.0103481	14.2306	117.516	410.292						78-200120cre	iChloC	-4.1	0.00469247	18.5174	116.451	433.654
				78-200203cre-ctl	control	-3.1	0.0107261	28.3369	113.905	416.626						78-200214cre	iChloC	-4.1	0.00498633	12.1189	121.261	423.425
				78-200204cre-ctl	control	-3.1	0.004079	25.2312	114.869	430.905						78-200218cre	iChloC	-4.1	0.00352287	22.1928	106.957	409.314
				78-200205cre-ctl	control	-3.1	0.00584092	28.848	108.721	441.327						78-191219cre	iChloC	-3.9	0.0053212	21.4126	116.923	467.312
				78-200318cre-ctl	control	-3.1	0.0103737	18.3902	116.008	410.951						78-191220cre	iChloC	-3.9	0.00501238	20.1974	121.17	456.612
				78-200203cre-ctl	control	-2.9	0.0134311	33.0813	113.659	415.013						78-191226cre	iChloC	-3.9	0.0330103	13.933	124.736	419.356
				78-200204cre-ctl	control	-2.9	0.00410878	26.5534	112.248	433.449						78-200115cre	iChloC	-3.9	0.0051265	20.4969	112.047	434.37
				78-200205cre-ctl	control	-2.9	0.00583808	29.6949	107.739	439.297						78-200120cre	iChloC	-3.9	0.00473547	20.7497	115.358	430.563
				78-200318cre-ctl	control	-2.9	0.01041	19.7559	114.149	409.89						78-200214cre	iChloC	-3.9	0.00497207	13.3021	119.95	425.91
				78-200203cre-ctl	control	-2.7	0.0113811	32.7783	113.472	421.83						78-200218cre	iChloC	-3.9	0.00355507	18.9653	112.48	409.028
				78-200204cre-ctl	control	-2.7	0.00406967	26.1653	115.481	428.563						78-191219cre	iChloC	-3.7	0.0054801	20.5647	119.415	461.418
				78-200205cre-ctl	control	-2.7	0.00596115	29.6924	107.942	443.809						78-191220cre	iChloC	-3.7	0.00501046	20.7445	120.118	454.691
				78-200318cre-ctl	control	-2.7	0.0103186	18.7978	116.599	410.317						78-191226cre	iChloC	-3.7	0.0333803	13.4458	124.469	416.456
				78-200203cre-ctl	control	-2.5	0.010517	35.1349	116.591	427.305						78-200115cre	iChloC	-3.7	0.00514242	20.9817	111.447	436.987
				78-200204cre-ctl	control	-2.5	0.00408533	27.497	114.04	434.494						78-200120cre	iChloC	-3.7	0.00461271	22.9811	116.012	434.546
				78-200205cre-ctl	control	-2.5	0.00593238	31.8639	106.647	436.798						78-200214cre	iChloC	-3.7	0.00504633	13.2704	121.432	424.261
				78-200318cre-ctl	control	-2.5	0.0103493	19.0284	114.228	413.264						78-200218cre	iChloC	-3.7	0.00352627	19.2795	111.775	399.251
				78-200203cre-ctl	control	-2.3	0.0107367	28.5374	114.028	416.659						78-191219cre	iChloC	-3.5	0.0054604	19.5736	118.431	465.721
				78-200204cre-ctl	control	-2.3	0.00408622	27.8508	115.694	428.978						78-191220cre	iChloC	-3.5	0.00505846	19.2717	120.897	453.533
				78-200205cre-ctl	control	-2.3	0.00589992	33.5343	106.945	447.096						78-191226cre	iChloC	-3.5	0.030367	13.138	125.682	419.759
				78-200318cre-ctl	control	-2.3	0.0103754	20.7614	114.526	413.298						78-200115cre	iChloC	-3.5	0.00524	20.6729	112.827	432.383
				78-200203cre-ctl	control	-2.1	0.010052	31.8193	117.597	415.037						78-200120cre	iChloC	-3.5	0.00471771	24.5995	117.018	432.851
				78-200204cre-ctl	control	-2.1	0.00410056	26.0222	111.912	434.093						78-200214cre	iChloC	-3.5	0.00496207	13.839	121.626	423.242
				78-200205cre-ctl	control	-2.1	0.00589738	33.4054	106.422	443.232						78-200218cre	iChloC	-3.5	0.00353813	18.0801	111.925	408.61
				78-200318cre-ctl	control	-2.1	0.0103565	22.9145	114.949	415.431						78-191219cre	iChloC	-3.3	0.005409	19.5043	119.633	463.312
				78-200203cre-ctl	control	-1.9	0.00965922	33.334	114.877	428.084						78-191220cre	iChloC	-3.3	0.00502469	18.683	121.001	461.478
				78-200204cre-ctl	control	-1.9	0.00407156	24.0123	114.253	430.813						78-191226cre	iChloC	-3.3	0.0291183	12.8526	124.911	419.543
				78-200205cre-ctl	control	-1.9	0.00591708	32.6908	106.786	444.583						78-200115cre	iChloC	-3.3	0.00524842	20.324	110.997	430.709
				78-200318cre-ctl	control	-1.9	0.0103562	25.766	114.196	414.154						78-200120cre	iChloC	-3.3	0.00464206	23.878	115.708	431.512
				78-200203cre-ctl	control	-1.7	0.00980578	32.1388	115.107	417.47						78-200214cre	iChloC	-3.3	0.00503933	14.3126	121.893	425.791
				78-200204cre-ctl	control	-1.7	0.00407011	22.6695	113.074	434.545						78-200218cre	iChloC	-3.3	0.00353787	15.605	112.092	406.414
				78-200205cre-ctl	control	-1.7	0.005904	33.8998	106.93	441.318						78-191219cre	iChloC	-3.1	0.0052563	18.5666	120.068	461.698
				78-200318cre-ctl	control	-1.7	0.0103738	29.4445	114.223	415.669						78-191220cre	iChloC	-3.1	0.00501446	19.3893	120.94	456.806
				78-200203cre-ctl	control	-1.5	0.00922178	34.58	115.816	420.499						78-191226cre	iChloC	-3.1	0.0298435	12.2956	125.045	413.655
				78-200204cre-ctl	control	-1.5	0.004108	23.2177	112.381	432.906						78-200115cre	iChloC	-3.1	0.00523892	21.0817	112.502	435.484
				78-200205cre-ctl	control	-1.5	0.00589708	37.5042	107.272	444.493						78-200120cre	iChloC	-3.1	0.00470459	24.0875	117.534	431.879
				78-200318cre-ctl	control	-1.5	0.0103314	33.8546	114.405	418.136						78-200214cre	iChloC	-3.1	0.00497173	15.0091	121.097	425.91
				78-200203cre-ctl	control	-1.3	0.0123691	36.4966	114.456	426.327						78-200218cre	iChloC	-3.1	0.00354227	14.918	111.553	402.207
				78-200204cre-ctl	control	-1.3	0.00406178	22.9287	114.152	443.519						78-191219cre	iChloC	-2.9	0.0052899	16.6932	120.495	464.935
				78-200205cre-ctl	control	-1.3	0.00589746	35.514	108.735	442.89						78-191220cre	iChloC	-2.9	0.00503669	22.9566	120.883	458.853
				78-200318cre-ctl	control	-1.3	0.0103688	33.4228	114.885	419.69						78-191226cre	iChloC	-2.9	0.0306702	13.9547	126.267	421.768
				78-200203cre-ctl	control	-1.1	0.0101508	36.6599	114.982	424.932						78-200115cre	iChloC	-2.9	0.00519675	19.4372	109.508	432.676
				78-200204cre-ctl	control	-1.1	0.00403333	24.7529	112.3	440.119						78-200120cre	iChloC	-2.9	0.00459588	21.831	116.605	436.119
				78-200205cre-ctl	control	-1.1	0.00588923	33.2718	106.763	443.477						78-200214cre	iChloC	-2.9	0.0050144	19.7971	121.288	420.501
				78-200318cre-ctl	control	-1.1	0.0103381	32.1647	115.889	417.184						78-200218cre	iChloC	-2.9	0.00353793	14.9154	110.991	404.129
				78-200203cre-ctl	control	-0.9	0.00979211	34.6871	114.661	420.34						78-191219cre	iChloC	-2.7	0.0053426	17.8457	121.479	460.358
				78-200204cre-ctl	control	-0.9	0.00404033	25.4376	114.337	435.406						78-191220cre	iChloC	-2.7	0.00504015	24.9879	120.419	453.12
				78-200205cre-ctl	control	-0.9	0.00587508	35.7796	109.265	443.631						78-191226cre	iChloC	-2.7	0.0311533	15.778	126.297	416.917
				78-200318cre-ctl	control	-0.9	0.0103231	32.6327	115.598	420.733						78-200115cre	iChloC	-2.7	0.00522733	21.9828	111.489	428.002
				78-200203cre-ctl	control	-0.7	0.00876067	34.2411	115.603	425.184						78-200120cre	iChloC	-2.7	0.00463876	19.8433	117.515	430.639
				78-200204cre-ctl	control	-0.7	0.004066	26.4255	112.134	437.506						78-200214cre	iChloC	-2.7	0.00500673	21.7778	120.864	429.552
				78-200205cre-ctl	control	-0.7	0.00588954	36.1858	107.243	447.588						78-200218cre	iChloC	-2.7	0.0035396	17.0881	111.089	406.011
				78-200318cre-ctl	control	-0.7	0.0103992	36.7075	114.406	424.771						78-191219cre	iChloC	-2.5	0.0054334	21.1635	120.604	463.431
				78-200203cre-ctl	control	-0.5	0.00830756	34.3643	113.799	430.793						78-191220cre	iChloC	-2.5	0.00501338	21.2118	120.322	454.513
				78-200204cre-ctl	control	-0.5	0.00404267	27.8141	114.311	444.164						78-191226cre	iChloC	-2.5	0.0305425	15.4868	126.659	416.522
				78-200205cre-ctl	control	-0.5	0.00589515	37.5308	108.096	440.442						78-200115cre	iChloC	-2.5	0.00524125	18.5303	110.382	436.911
				78-200318cre-ctl	control	-0.5	0.0102918	37.8508	115.166	419.056						78-200120cre	iChloC	-2.5	0.00460159	20.3228	116.547	433.845
				78-200203cre-ctl	control	-0.3	0.00811256	34.4482	116.642	423.302						78-200214cre	iChloC	-2.5	0.00498373	21.7152	120.392	423.219
				78-200204cre-ctl	control	-0.3	0.00402656	27.6346	111.697	443.556						78-200218cre	iChloC	-2.5	0.00354873	19.3905	111.526	405.118
				78-200205cre-ctl	control	-0.3	0.00588438	40.2355	106.848	446.878						78-191219cre	iChloC	-2.3	0.0054621	21	121.232	461.75
				78-200318cre-ctl	control	-0.3	0.0104228	38.8054	114.946	422.301						78-191220cre	iChloC	-2.3	0.00500515	22.7329	120.865	459.057
				78-200203cre-ctl	control	-0.1	0.00810689	33.9225	113.054	418.209						78-191226cre	iChloC	-2.3	0.0314702	16.9179	125.984	419.254
				78-200204cre-ctl	control	-0.1	0.00403456	28.7724	114.134	437.21						78-200115cre	iChloC	-2.3	0.00525967	18.6969	111.234	437.456
				78-200205cre-ctl	control	-0.1	0.00589754	40.0432	109.108	443.946						78-200120cre	iChloC	-2.3	0.00463529	25.0874	117.67	431.555
				78-200318cre-ctl	control	-0.1	0.0103038	37.2902	113.704	424.155						78-200214cre	iChloC	-2.3	0.00502173	25.3094	120.24	426.175
				78-200203cre-ctl	control	0.1	2.53599	34.2355	116.045	428.542						78-200218cre	iChloC	-2.3	0.00352967	21.583	110.438	403.698
				78-200204cre-ctl	control	0.1	2.53146	28.8812	113.398	447.338						78-191219cre	iChloC	-2.1	0.0053311	31.3104	120.079	462.851
				78-200205cre-ctl	control	0.1	2.53758	40.4999	107.874	443.136						78-191220cre	iChloC	-2.1	0.00504946	25.0402	121.527	453.932
				78-200318cre-ctl	control	0.1	2.5014	34.4506	113.831	422.851						78-191226cre	iChloC	-2.1	0.0330762	18.7542	126.784	416.878
				78-200203cre-ctl	control	0.3	2.53594	38.338	113.202	421.162						78-200115cre	iChloC	-2.1	0.00528892	19.2247	111.469	434.197
				78-200204cre-ctl	control	0.3	2.53142	29.8569	113.818	441.92						78-200120cre	iChloC	-2.1	0.00459153	29.4541	115.807	435.183
				78-200205cre-ctl	control	0.3	2.54137	39.1412	109.36	439.247						78-200214cre	iChloC	-2.1	0.0049526	30.3317	120.869	427.787
				78-200318cre-ctl	control	0.3	2.50205	32.7978	115.461	424.113						78-200218cre	iChloC	-2.1	0.0035282	22.8377	112.44	407.625
				78-200203cre-ctl	control	0.5	2.54221	37.5915	114.749	427.023						78-191219cre	iChloC	-1.9	0.0053739	29.9122	120.69	467.114
				78-200204cre-ctl	control	0.5	2.53444	29.9061	112.659	445.404						78-191220cre	iChloC	-1.9	0.00500946	23.0655	120.755	455.924
				78-200205cre-ctl	control	0.5	2.53885	36.4373	109.055	449.142						78-191226cre	iChloC	-1.9	0.03385	19.1933	126.518	417.389
				78-200318cre-ctl	control	0.5	2.49927	30.7837	113.573	424.903						78-200115cre	iChloC	-1.9	0.00523633	22.3191	113.41	436.05
				78-200203cre-ctl	control	0.7	2.53647	34.3499	112.942	430.613						78-200120cre	iChloC	-1.9	0.00459947	27.3734	114.754	433.561
				78-200204cre-ctl	control	0.7	2.537	31.4991	113.336	442.096						78-200214cre	iChloC	-1.9	0.0050498	30.6496	120.928	423.548
				78-200205cre-ctl	control	0.7	2.53867	33.0209	108.658	442.145						78-200218cre	iChloC	-1.9	0.00355013	24.7711	111.165	411.594
				78-200318cre-ctl	control	0.7	2.49936	30.8495	115.171	425.929						78-191219cre	iChloC	-1.7	0.0051624	29.0067	119.926	467.46
				78-200203cre-ctl	control	0.9	2.53616	33.5109	112.997	417.788						78-191220cre	iChloC	-1.7	0.00501446	26.8231	122.462	457.198
				78-200204cre-ctl	control	0.9	2.5334	31.9096	112.943	447.049						78-191226cre	iChloC	-1.7	0.0313391	19.632	126.193	418.761
				78-200205cre-ctl	control	0.9	2.54153	31.4451	109.173	449.216						78-200115cre	iChloC	-1.7	0.005146	23.0732	111.906	436.948
				78-200318cre-ctl	control	0.9	2.50005	34.8782	114.155	425.795						78-200120cre	iChloC	-1.7	0.00458212	29.8091	116.123	434.477
				78-200203cre-ctl	control	1.1	2.53968	33.3246	115.239	431.134						78-200214cre	iChloC	-1.7	0.00493993	31.4864	123.159	431.704
				78-200204cre-ctl	control	1.1	2.53151	30.0814	116.42	447.369						78-200218cre	iChloC	-1.7	0.0035384	26.6552	113.426	406.05
				78-200205cre-ctl	control	1.1	2.53945	32.2032	107.638	444.558						78-191219cre	iChloC	-1.5	0.0054876	29.6544	120.2	468.383
				78-200318cre-ctl	control	1.1	2.49996	31.7142	114.526	425.02						78-191220cre	iChloC	-1.5	0.00506169	28.1413	120.29	457.753
				78-200203cre-ctl	control	1.3	2.53607	33.2459	112.317	424.519						78-191226cre	iChloC	-1.5	0.0311909	20.5382	128.775	416.963
				78-200204cre-ctl	control	1.3	2.5314	29.839	114.682	444.83						78-200115cre	iChloC	-1.5	0.00516792	26.5859	113.514	439.918
				78-200205cre-ctl	control	1.3	2.53751	34.3739	109.161	446.842						78-200120cre	iChloC	-1.5	0.00457512	26.7517	115.164	430.962
				78-200318cre-ctl	control	1.3	2.49827	30.1739	113.004	428.257						78-200214cre	iChloC	-1.5	0.0050114	36.5253	121.595	423.52
				78-200203cre-ctl	control	1.5	2.5387	32.9958	114.822	429.425						78-200218cre	iChloC	-1.5	0.0035336	29.3413	114.186	409.314
				78-200204cre-ctl	control	1.5	2.53142	28.7252	116.385	447.099						78-191219cre	iChloC	-1.3	0.0054254	29.2756	120.551	463.071
				78-200205cre-ctl	control	1.5	2.53751	34.3065	108.085	439.79						78-191220cre	iChloC	-1.3	0.00500877	31.5176	123.807	459.228
				78-200318cre-ctl	control	1.5	2.50292	32.3173	114.878	427.165						78-191226cre	iChloC	-1.3	0.0291215	21.7021	126.984	417.458
				78-200203cre-ctl	control	1.7	2.53859	33.97	114.103	427.672						78-200115cre	iChloC	-1.3	0.00517908	33.4164	113.131	436.549
				78-200204cre-ctl	control	1.7	2.53515	29.1785	115.113	450.363						78-200120cre	iChloC	-1.3	0.00459159	26.1292	115.461	437.085
				78-200205cre-ctl	control	1.7	2.53908	33.5114	108.441	449.172						78-200214cre	iChloC	-1.3	0.00496687	33.2057	122.58	431.52
				78-200318cre-ctl	control	1.7	2.5044	31.8101	113.284	428.046						78-200218cre	iChloC	-1.3	0.0035304	28.6113	115.222	407.865
				78-200203cre-ctl	control	1.9	2.5379	31.6683	115.922	427.25						78-191219cre	iChloC	-1.1	0.0053924	28.2414	121.035	465.942
				78-200204cre-ctl	control	1.9	2.53396	28.272	116.036	447.61						78-191220cre	iChloC	-1.1	0.00501846	34.1805	120.669	458.121
				78-200205cre-ctl	control	1.9	2.53752	35.3337	108.309	443.223						78-191226cre	iChloC	-1.1	0.0288984	21.1419	127.244	420.49
				78-200318cre-ctl	control	1.9	2.50097	30.7734	113.849	427.027						78-200115cre	iChloC	-1.1	0.00518692	37.0743	114.364	442.122
				78-200203cre-ctl	control	2.1	0.00790067	30.505	115.109	423.31						78-200120cre	iChloC	-1.1	0.00458088	25.0197	116.537	434.745
				78-200204cre-ctl	control	2.1	0.00403	25.8262	116.128	442.174						78-200214cre	iChloC	-1.1	0.00499467	33.7497	122.564	422.257
				78-200205cre-ctl	control	2.1	0.00587862	34.0034	106.644	448.988						78-200218cre	iChloC	-1.1	0.0035446	28.8351	116.226	407.453
				78-200318cre-ctl	control	2.1	0.0103641	31.9579	115.185	433.035						78-191219cre	iChloC	-0.9	0.005348	29.3557	121.091	463.519
				78-200203cre-ctl	control	2.3	0.00795933	30.7404	115.797	431.474						78-191220cre	iChloC	-0.9	0.005056	33.6962	123.411	457.917
				78-200204cre-ctl	control	2.3	0.00404511	25.2644	116.29	449.982						78-191226cre	iChloC	-0.9	0.0289772	20.8468	128.998	413.594
				78-200205cre-ctl	control	2.3	0.00587023	32.2338	108.411	443.911						78-200115cre	iChloC	-0.9	0.00520442	33.467	113.184	432.881
				78-200318cre-ctl	control	2.3	0.010345	32.2147	114.454	428.362						78-200120cre	iChloC	-0.9	0.00465565	26.3824	116.183	435.009
				78-200203cre-ctl	control	2.5	0.00786411	28.9751	115.445	420.815						78-200214cre	iChloC	-0.9	0.0049624	32.6263	122.057	427.095
				78-200204cre-ctl	control	2.5	0.00405778	25.6224	115.756	452.496						78-200218cre	iChloC	-0.9	0.00353147	29.298	114.254	408.743
				78-200205cre-ctl	control	2.5	0.00587177	32.2397	106.501	445.952						78-191219cre	iChloC	-0.7	0.0052622	31.616	120.111	464.616
				78-200318cre-ctl	control	2.5	0.0102971	30.1845	115.934	429.761						78-191220cre	iChloC	-0.7	0.00498023	31.8229	122.72	457.821
				78-200203cre-ctl	control	2.7	0.00782967	29.988	116.023	431.22						78-191226cre	iChloC	-0.7	0.029362	21.3154	127.705	418.494
				78-200204cre-ctl	control	2.7	0.00404733	25.0936	115.015	444.722						78-200115cre	iChloC	-0.7	0.00517892	30.4833	112.967	441.058
				78-200205cre-ctl	control	2.7	0.00587869	32.2921	110.144	447.11						78-200120cre	iChloC	-0.7	0.00462594	28.4197	116.451	434.781
				78-200318cre-ctl	control	2.7	0.0104264	30.16	114.431	432.491						78-200214cre	iChloC	-0.7	0.00500607	31.892	122.404	427.157
				78-200203cre-ctl	control	2.9	0.00781267	30.9743	113.684	432.47						78-200218cre	iChloC	-0.7	0.00352467	27.8848	116.011	407.926
				78-200204cre-ctl	control	2.9	0.00402322	26.2102	116.686	448.579						78-191219cre	iChloC	-0.5	0.0053084	30.5615	122.014	464.865
				78-200205cre-ctl	control	2.9	0.005895	31.4043	107.209	448.96						78-191220cre	iChloC	-0.5	0.00503592	32.1369	122.725	464.22
				78-200318cre-ctl	control	2.9	0.0103101	29.174	114.929	431.79						78-191226cre	iChloC	-0.5	0.0297878	22.3153	128.848	419.232
				78-200203cre-ctl	control	3.1	0.00817711	32.7916	113.962	427.098						78-200115cre	iChloC	-0.5	0.00517542	26.6577	113.032	436.1
				78-200204cre-ctl	control	3.1	0.004041	27.2047	115.45	450.457						78-200120cre	iChloC	-0.5	0.00461976	28.5672	116.799	435.368
				78-200205cre-ctl	control	3.1	0.00589938	30.0701	110.08	441.345						78-200214cre	iChloC	-0.5	0.00494973	31.7866	122.933	423.456
				78-200318cre-ctl	control	3.1	0.0103678	28.8001	115.241	427.261						78-200218cre	iChloC	-0.5	0.00354067	27.1681	114.265	412.615
				78-200203cre-ctl	control	3.3	0.00901356	35.3053	112.858	423.436						78-191219cre	iChloC	-0.3	0.0053322	28.8091	119.508	464.346
				78-200204cre-ctl	control	3.3	0.00404133	26.6908	116.624	446.071						78-191220cre	iChloC	-0.3	0.00504492	32.0416	122.779	451.897
				78-200205cre-ctl	control	3.3	0.00590762	33.3715	108.488	446.292						78-191226cre	iChloC	-0.3	0.031249	21.7559	127.41	415.464
				78-200318cre-ctl	control	3.3	0.0103356	30.3209	112.673	431.7						78-200115cre	iChloC	-0.3	0.00517392	24.9522	112.752	441.715
				78-200203cre-ctl	control	3.5	0.00792311	38.2856	113.611	431.283						78-200120cre	iChloC	-0.3	0.00460588	27.8412	115.966	435.923
				78-200204cre-ctl	control	3.5	0.00399089	29.0041	115.524	443.954						78-200214cre	iChloC	-0.3	0.0050164	29.2615	120.868	426.129
				78-200205cre-ctl	control	3.5	0.00589562	35.3135	109.124	445.129						78-200218cre	iChloC	-0.3	0.00353147	22.4522	114.356	405.984
				78-200318cre-ctl	control	3.5	0.0103586	31.7512	115.932	431.552						78-191219cre	iChloC	-0.1	0.0055203	27.2416	121.854	465.881
				78-200203cre-ctl	control	3.7	0.00776856	37.8163	114.229	431.31						78-191220cre	iChloC	-0.1	0.00498977	30.5326	121.156	459.094
				78-200204cre-ctl	control	3.7	0.00402189	29.0978	115.692	447.858						78-191226cre	iChloC	-0.1	0.0293391	20.9666	126.987	419.988
				78-200205cre-ctl	control	3.7	0.00586123	34.0562	109.4	447.666						78-200115cre	iChloC	-0.1	0.00516883	25.3055	112.223	439.383
				78-200318cre-ctl	control	3.7	0.010383	28.9832	113.229	433.474						78-200120cre	iChloC	-0.1	0.00459947	26.6619	116.383	437.519
				78-200203cre-ctl	control	3.9	0.00764144	36.3586	115.279	425.359						78-200214cre	iChloC	-0.1	0.00494987	29.6613	122.026	430.174
				78-200204cre-ctl	control	3.9	0.00403956	27.4823	116.187	448.447						78-200218cre	iChloC	-0.1	0.0035188	23.3571	114.557	407.071
				78-200205cre-ctl	control	3.9	0.00587692	33.4045	108.111	448.117						78-191219cre	iChloC	0.1	2.52989	26.658	119.843	460.589
				78-200318cre-ctl	control	3.9	0.010318	30.0439	115.331	432.855						78-191220cre	iChloC	0.1	2.5274	31.9593	123.048	457.083
				78-200203cre-ctl	control	4.1	0.00760967	37.7043	114.803	429.322						78-191226cre	iChloC	0.1	2.54109	19.8133	128.091	417.989
				78-200204cre-ctl	control	4.1	0.00401244	28.5413	116.493	448.572						78-200115cre	iChloC	0.1	2.54256	26.8162	112.953	438.121
				78-200205cre-ctl	control	4.1	0.00587838	34.5903	109.713	439.547						78-200120cre	iChloC	0.1	2.53753	25.507	115.401	433.47
				78-200318cre-ctl	control	4.1	0.0103949	25.4089	114.681	433.017						78-200214cre	iChloC	0.1	2.51968	32.0941	121.725	427.148
				78-200203cre-ctl	control	4.3	0.00768433	34.2784	118.417	431.152						78-200218cre	iChloC	0.1	2.51807	22.0776	113.836	408.321
				78-200204cre-ctl	control	4.3	0.00401222	29.2029	116.218	446.713						78-191219cre	iChloC	0.3	2.52714	24.1972	120.759	468.381
				78-200205cre-ctl	control	4.3	0.00589915	33.5172	108.201	449.229						78-191220cre	iChloC	0.3	2.52942	29.2912	121.231	463.716
				78-200318cre-ctl	control	4.3	0.0103744	23.3542	113.911	432.582						78-191226cre	iChloC	0.3	2.54503	15.9101	126.191	419.273
				78-200203cre-ctl	control	4.5	0.00794689	33.7309	116.541	431.235						78-200115cre	iChloC	0.3	2.53928	24.3075	111.946	437.84
				78-200204cre-ctl	control	4.5	0.00401933	28.7184	116.984	449.846						78-200120cre	iChloC	0.3	2.54009	24.0578	116.124	436.637
				78-200205cre-ctl	control	4.5	0.00590046	30.8719	110.191	445.392						78-200214cre	iChloC	0.3	2.52458	28.5504	120.224	424.45
				78-200318cre-ctl	control	4.5	0.0103116	24.1946	114.829	428.844						78-200218cre	iChloC	0.3	2.5216	21.8963	113.526	408.007
				78-200203cre-ctl	control	4.7	0.00783556	35.1512	118.473	430.543						78-191219cre	iChloC	0.5	2.52962	24.1954	120.006	465.604
				78-200204cre-ctl	control	4.7	0.00401456	29.1119	115.697	451.082						78-191220cre	iChloC	0.5	2.52654	27.2842	121.928	455.808
				78-200205cre-ctl	control	4.7	0.00588908	29.6621	108.992	447.119						78-191226cre	iChloC	0.5	2.54294	14.3936	126.87	417.071
				78-200318cre-ctl	control	4.7	0.0103573	23.3916	114.503	434.161						78-200115cre	iChloC	0.5	2.53899	20.102	112.47	435.005
				78-200203cre-ctl	control	4.9	0.00773856	34.5772	117.502	428.311						78-200120cre	iChloC	0.5	2.53601	23.4575	114.388	440.553
				78-200204cre-ctl	control	4.9	0.00402644	30.6153	117.97	447.118						78-200214cre	iChloC	0.5	2.52174	26.3941	120.481	430.448
				78-200205cre-ctl	control	4.9	0.00587508	29.5964	110.436	445.05						78-200218cre	iChloC	0.5	2.52186	22.0641	112.382	406.887
				78-200318cre-ctl	control	4.9	0.0103806	20.6561	115.13	437.487						78-191219cre	iChloC	0.7	2.52922	23.682	118.568	467.522
				78-200203cre-ctl	control	5.1	0.00785667	34.7249	116.974	429.271						78-191220cre	iChloC	0.7	2.53133	27.0257	121.434	454.107
				78-200204cre-ctl	control	5.1	0.00403478	29.5479	116.604	448.614						78-191226cre	iChloC	0.7	2.54408	14.3906	126.891	420.679
				78-200205cre-ctl	control	5.1	0.005871	31.4657	109.099	446.371						78-200115cre	iChloC	0.7	2.53721	20.4273	111.463	440.234
				78-200318cre-ctl	control	5.1	0.0103124	19.2862	113.449	430.55						78-200120cre	iChloC	0.7	2.53851	23.9002	115.775	435.122
				78-200203cre-ctl	control	5.3	0.00926278	37.2013	117.324	428.458						78-200214cre	iChloC	0.7	2.52076	22.3741	120.724	424.137
				78-200204cre-ctl	control	5.3	0.00402556	29.5595	116.491	449.73						78-200218cre	iChloC	0.7	2.5197	20.0082	115.384	407.888
				78-200205cre-ctl	control	5.3	0.00589177	32.234	109.508	448.32						78-191219cre	iChloC	0.9	2.52959	20.2593	120.561	460.505
				78-200318cre-ctl	control	5.3	0.0103579	15.9528	115.665	428.997						78-191220cre	iChloC	0.9	2.52621	25.2191	121.107	456.145
				78-200203cre-ctl	control	5.5	0.00817356	34.0426	118.536	434.284						78-191226cre	iChloC	0.9	2.54126	13.5202	126.842	421.843
				78-200204cre-ctl	control	5.5	0.00400989	31.8265	116.916	451.348						78-200115cre	iChloC	0.9	2.53786	20.4193	112.714	438.039
				78-200205cre-ctl	control	5.5	0.00590992	31.5566	109.56	441.467						78-200120cre	iChloC	0.9	2.53602	23.3738	113.859	437.304
				78-200318cre-ctl	control	5.5	0.0104146	13.3796	114.318	439.691						78-200214cre	iChloC	0.9	2.52082	21.8835	119.59	426.432
				78-200203cre-ctl	control	5.7	0.00808211	32.0055	114.852	426.851						78-200218cre	iChloC	0.9	2.51982	18.6869	112.696	410.095
				78-200204cre-ctl	control	5.7	0.00403044	32.1964	117.88	452.472						78-191219cre	iChloC	1.1	2.52716	17.1826	119.003	462.107
				78-200205cre-ctl	control	5.7	0.00592808	30.47	108.996	444.92						78-191220cre	iChloC	1.1	2.52615	23.8736	120.458	462.607
				78-200318cre-ctl	control	5.7	0.0103949	11.6344	114.591	432.539						78-191226cre	iChloC	1.1	2.64545	12.1048	126.836	417.232
				78-200203cre-ctl	control	5.9	0.00962711	30.5202	120.204	421.458						78-200115cre	iChloC	1.1	2.53819	17.0528	111.061	435.281
				78-200204cre-ctl	control	5.9	0.00401967	31.3706	116.625	446.785						78-200120cre	iChloC	1.1	2.53757	20.3022	114.607	437.004
				78-200205cre-ctl	control	5.9	0.00590715	29.06	109.063	447.668						78-200214cre	iChloC	1.1	2.52069	20.4012	120.245	425.871
				78-200318cre-ctl	control	5.9	0.0103266	11.2269	114.001	432.875						78-200218cre	iChloC	1.1	2.52012	18.0881	112.923	403.617
				78-200203cre-ctl	control	6.1	0.00905778	30.6955	118.696	433.262						78-191219cre	iChloC	1.3	2.53306	17.0439	119.455	466.281
				78-200204cre-ctl	control	6.1	0.004012	29.7165	118.511	455.237						78-191220cre	iChloC	1.3	2.52923	20.9271	119.882	455.123
				78-200205cre-ctl	control	6.1	0.00588862	30.6573	110.036	443.948						78-191226cre	iChloC	1.3	2.62533	10.4538	124.774	418.89
				78-200318cre-ctl	control	6.1	0.0103656	13.807	113.239	430.663						78-200115cre	iChloC	1.3	2.53929	15.9075	112.251	433.356
				78-200203cre-ctl	control	6.3	0.00827478	32.0381	120.277	428.108						78-200120cre	iChloC	1.3	2.54118	19.1452	114.516	438.537
				78-200204cre-ctl	control	6.3	0.00402567	26.4002	116.92	450.034						78-200214cre	iChloC	1.3	2.52227	22.9797	119.441	423.076
				78-200205cre-ctl	control	6.3	0.00590292	29.7701	109.799	444.34						78-200218cre	iChloC	1.3	2.52051	18.0342	114.285	405.462
				78-200318cre-ctl	control	6.3	0.0104076	9.88052	112.852	432.532						78-191219cre	iChloC	1.5	2.53157	15.6099	119.986	464.333
				78-200203cre-ctl	control	6.5	0.00831767	33.0383	120.066	432.463						78-191220cre	iChloC	1.5	2.5261	19.581	119.807	456.52
				78-200204cre-ctl	control	6.5	0.00403544	24.8042	120.347	453.925						78-191226cre	iChloC	1.5	2.56541	8.1704	125.324	419.715
				78-200205cre-ctl	control	6.5	0.00592577	31.4934	113.313	448.464						78-200115cre	iChloC	1.5	2.54263	17.1974	109.922	438.677
				78-200318cre-ctl	control	6.5	0.0103244	9.72597	113.569	434.796						78-200120cre	iChloC	1.5	2.53721	17.0604	113.063	436.05
				78-200203cre-ctl	control	6.7	0.00849944	33.9207	118.811	427.643						78-200214cre	iChloC	1.5	2.51956	18.7042	118.59	426.893
				78-200204cre-ctl	control	6.7	0.00401967	24.2938	117.428	446.52						78-200218cre	iChloC	1.5	2.51803	17.7474	111.842	405.867
				78-200205cre-ctl	control	6.7	0.00596377	29.7132	109.83	446.606						78-191219cre	iChloC	1.7	2.52706	14.8636	118.488	467.232
				78-200318cre-ctl	control	6.7	0.0103479	12.7132	110.509	429.622						78-191220cre	iChloC	1.7	2.53028	18.4875	119.37	458.749
				78-200203cre-ctl	control	6.9	0.00821478	34.1198	117.787	424.432						78-191226cre	iChloC	1.7	2.54391	7.36511	124.204	417.815
				78-200204cre-ctl	control	6.9	0.00403678	23.5823	119.475	452.918						78-200115cre	iChloC	1.7	2.53771	18.1821	111.184	433.668
				78-200205cre-ctl	control	6.9	0.00595277	29.8283	115.235	446.647						78-200120cre	iChloC	1.7	2.54213	16.145	115.535	438.916
				78-200318cre-ctl	control	6.9	0.0104006	10.9794	113.409	432.375						78-200214cre	iChloC	1.7	2.52358	18.8226	120.541	421.618
				78-200318cre-ctl	control	7.1	0.0102971	8.88145	110.142	431.257						78-200218cre	iChloC	1.7	2.52138	16.3532	113.083	404.813
				78-200318cre-ctl	control	7.3	0.0103825	7.6307	111.991	428.674						78-191219cre	iChloC	1.9	2.52765	14.4575	121.529	469.977
				78-200318cre-ctl	control	7.5	0.0992839	6.49774	110.564	432.329						78-191220cre	iChloC	1.9	2.52803	17.7687	118.757	457.413
				78-200318cre-ctl	control	7.7	0.188237	6.09299	110.915	430.726						78-191226cre	iChloC	1.9	2.54223	7.21995	121.604	413.908
				78-200318cre-ctl	control	7.9	0.188228	6.29163	110.522	431.639						78-200115cre	iChloC	1.9	2.53931	17.5933	110.695	438.335
																78-200120cre	iChloC	1.9	2.53599	14.8757	112.711	437.399
																78-200214cre	iChloC	1.9	2.52197	18.3932	118.115	426.864
																78-200218cre	iChloC	1.9	2.51952	16.406	111.288	409.28
																78-191219cre	iChloC	2.1	0.0052439	12.8811	118.133	464.073
																78-191220cre	iChloC	2.1	0.00503277	18.5177	119.623	456.856
																78-191226cre	iChloC	2.1	0.0216437	7.55688	123.853	422.531
																78-200115cre	iChloC	2.1	0.00519225	17.1052	109.734	433.362
																78-200120cre	iChloC	2.1	0.00464624	13.9906	113.763	440.307
																78-200214cre	iChloC	2.1	0.0049982	17.0739	117.259	426.302
																78-200218cre	iChloC	2.1	0.0035426	15.881	111.747	403.73
																78-191219cre	iChloC	2.3	0.005286	13.4466	120.497	463.052
																78-191220cre	iChloC	2.3	0.00503554	17.5229	119.915	455.861
																78-191226cre	iChloC	2.3	0.0217554	7.55688	122.305	416.787
																78-200115cre	iChloC	2.3	0.00521842	15.3783	111.578	440.174
																78-200120cre	iChloC	2.3	0.00455359	13.9973	113.32	435.278
																78-200214cre	iChloC	2.3	0.00493487	16.0649	117.408	428.389
																78-200218cre	iChloC	2.3	0.00353113	17.0077	111.64	409.212
																78-191219cre	iChloC	2.5	0.0053714	13.7158	117.592	461.108
																78-191220cre	iChloC	2.5	0.00500554	18.333	120.285	462.366
																78-191226cre	iChloC	2.5	0.0217511	7.64193	123.134	422.317
																78-200115cre	iChloC	2.5	0.0052365	15.5924	110.116	437.32
																78-200120cre	iChloC	2.5	0.00464488	16.0279	112.21	435.875
																78-200214cre	iChloC	2.5	0.00499853	17.3755	113.934	419.631
																78-200218cre	iChloC	2.5	0.0035424	17.6104	111.375	405.839
																78-191219cre	iChloC	2.7	0.0054464	15.9913	118.467	470.627
																78-191220cre	iChloC	2.7	0.005051	18.0786	120.422	455.886
																78-191226cre	iChloC	2.7	0.0217793	9.70296	125.471	418.335
																78-200115cre	iChloC	2.7	0.00523317	16.777	111.608	434.074
																78-200120cre	iChloC	2.7	0.00454459	15.7611	114.706	437.9
																78-200214cre	iChloC	2.7	0.0049774	16.609	116.014	428.76
																78-200218cre	iChloC	2.7	0.00354447	17.0524	112.41	408.467
																78-191219cre	iChloC	2.9	0.0054105	13.7276	117.265	464.779
																78-191220cre	iChloC	2.9	0.00498877	17.8131	120.801	459.063
																78-191226cre	iChloC	2.9	0.0265754	10.2284	123.398	417.193
																78-200115cre	iChloC	2.9	0.00520792	17.6685	110.873	436.237
																78-200120cre	iChloC	2.9	0.00462318	13.4484	112.798	439.367
																78-200214cre	iChloC	2.9	0.00498513	16.3969	113.964	428.939
																78-200218cre	iChloC	2.9	0.00352847	17.0278	113.664	406.62
																78-191219cre	iChloC	3.1	0.0054275	13.5138	116.025	467.209
																78-191220cre	iChloC	3.1	0.00504969	19.2056	120.343	459.303
																78-191226cre	iChloC	3.1	0.0222252	9.9595	125.756	417.802
																78-200115cre	iChloC	3.1	0.00519475	16.0022	110.149	440.624
																78-200120cre	iChloC	3.1	0.00455841	12.804	114.312	437.343
																78-200214cre	iChloC	3.1	0.0049734	16.7635	114.234	428.832
																78-200218cre	iChloC	3.1	0.00355147	16.3092	112.794	405.51
																78-191219cre	iChloC	3.3	0.0055226	12.7167	117.162	468.797
																78-191220cre	iChloC	3.3	0.00500223	21.3764	120.944	460.19
																78-191226cre	iChloC	3.3	0.0219216	10.2572	125.613	419.245
																78-200115cre	iChloC	3.3	0.00526642	14.0636	112.317	436.778
																78-200120cre	iChloC	3.3	0.00462653	13.334	113.708	438.11
																78-200214cre	iChloC	3.3	0.00497393	13.4436	113.127	428.974
																78-200218cre	iChloC	3.3	0.00353787	16.8646	112.573	405.142
																78-191219cre	iChloC	3.5	0.0053343	12.2013	115.183	466.054
																78-191220cre	iChloC	3.5	0.00501877	20.8091	120.411	459.588
																78-191226cre	iChloC	3.5	0.0219096	9.82948	123.541	417.933
																78-200115cre	iChloC	3.5	0.00539575	12.5391	109.677	436.425
																78-200120cre	iChloC	3.5	0.00459494	13.099	112.535	437.546
																78-200214cre	iChloC	3.5	0.0049734	14.5505	112.696	432.006
																78-200218cre	iChloC	3.5	0.00354907	17.9779	111.812	410.51
																78-191219cre	iChloC	3.7	0.0054497	12.537	117.403	467.602
																78-191220cre	iChloC	3.7	0.00502823	20.7307	120.687	454.149
																78-191226cre	iChloC	3.7	0.0219189	10.0085	123.903	417.252
																78-200115cre	iChloC	3.7	0.00538625	11.9137	111.912	436.145
																78-200120cre	iChloC	3.7	0.00460741	11.9011	112.649	437.904
																78-200214cre	iChloC	3.7	0.00499713	16.0807	112.407	422.355
																78-200218cre	iChloC	3.7	0.00353313	17.7587	111.966	403.997
																78-191219cre	iChloC	3.9	0.0054119	12.5111	116.544	468.922
																78-191220cre	iChloC	3.9	0.00502046	20.657	118.565	453.462
																78-191226cre	iChloC	3.9	0.0219509	12.0065	123.477	420.653
																78-200115cre	iChloC	3.9	0.00530242	15.0437	109.82	433.322
																78-200120cre	iChloC	3.9	0.00467071	10.6751	111.859	440.009
																78-200214cre	iChloC	3.9	0.00497947	16.002	112.002	426.822
																78-200218cre	iChloC	3.9	0.00354213	16.3111	112.103	411.324
																78-191219cre	iChloC	4.1	0.0054006	13.4134	117.659	471.853
																78-191220cre	iChloC	4.1	0.005049	19.333	121.95	460.563
																78-191226cre	iChloC	4.1	0.0219514	11.746	122.709	417.528
																78-200115cre	iChloC	4.1	0.00525125	14.5828	112.748	437.189
																78-200120cre	iChloC	4.1	0.00465606	11.2308	112.125	437.821
																78-200214cre	iChloC	4.1	0.00497593	14.0085	114.571	430.669
																78-200218cre	iChloC	4.1	0.0035372	16.0514	110.363	410.096
																78-191219cre	iChloC	4.3	0.0054826	14.3436	119.085	464.024
																78-191220cre	iChloC	4.3	0.00501	18.5077	118.614	461.64
																78-191226cre	iChloC	4.3	0.0219643	11.1944	121.638	417.13
																78-200115cre	iChloC	4.3	0.00525792	15.4214	109.822	434.549
																78-200120cre	iChloC	4.3	0.00483112	13.0205	111.802	441.635
																78-200214cre	iChloC	4.3	0.0049754	14.0234	114.01	426.93
																78-200218cre	iChloC	4.3	0.00354373	15.8105	112.436	408.457
																78-191219cre	iChloC	4.5	0.0053892	16.2777	119.328	467.795
																78-191220cre	iChloC	4.5	0.00501938	19.7933	120.699	457.342
																78-191226cre	iChloC	4.5	0.0220244	12.31	120.819	418.288
																78-200115cre	iChloC	4.5	0.00526825	13.7419	113.634	438.183
																78-200120cre	iChloC	4.5	0.00463641	10.5312	111.604	440.629
																78-200214cre	iChloC	4.5	0.0049768	12.8267	115.529	426.894
																78-200218cre	iChloC	4.5	0.00353807	16.1929	110.021	412.128
																78-191219cre	iChloC	4.7	0.005457	17.5727	121.183	466.331
																78-191220cre	iChloC	4.7	0.00503515	22.5379	118.675	461.895
																78-191226cre	iChloC	4.7	0.0219419	13.9394	122.972	418.015
																78-200115cre	iChloC	4.7	0.00548025	11.8926	111.512	435.393
																78-200120cre	iChloC	4.7	0.00465294	10.4563	110.916	440.481
																78-200214cre	iChloC	4.7	0.004961	12.3012	116.616	425.278
																78-200218cre	iChloC	4.7	0.00353607	15.8326	112.513	412.433
																78-191219cre	iChloC	4.9	0.0054087	17.6696	118.298	467.098
																78-191220cre	iChloC	4.9	0.00501846	23.6243	119.16	463.102
																78-191226cre	iChloC	4.9	0.0219424	13.2229	122.01	414.739
																78-200115cre	iChloC	4.9	0.00546958	13.8948	113.516	438.939
																78-200120cre	iChloC	4.9	0.00462835	10.5086	111.589	438.991
																78-200214cre	iChloC	4.9	0.00496933	12.0137	116.103	425.441
																78-200218cre	iChloC	4.9	0.0035392	14.6017	111.144	410.504
																78-191219cre	iChloC	5.1	0.0053707	19.4659	120.304	461.747
																78-191220cre	iChloC	5.1	0.00502246	23.755	119.304	457.969
																78-191226cre	iChloC	5.1	0.021925	12.1283	122.863	420.428
																78-200115cre	iChloC	5.1	0.00530058	16.9935	111.696	437.721
																78-200120cre	iChloC	5.1	0.004606	10.193	109.723	435.695
																78-200214cre	iChloC	5.1	0.00497747	11.3146	116.801	425.932
																78-200218cre	iChloC	5.1	0.00355493	14.4425	113.164	412.621
																78-191219cre	iChloC	5.3	0.0054303	18.6582	118.894	468.044
																78-191220cre	iChloC	5.3	0.00501192	22.4281	118.813	465.663
																78-191226cre	iChloC	5.3	0.0219286	11.2116	122.755	417.971
																78-200115cre	iChloC	5.3	0.00520975	16.2747	113.891	434.565
																78-200120cre	iChloC	5.3	0.00469288	11.7222	112.819	442.833
																78-200214cre	iChloC	5.3	0.00496767	10.6166	116.16	430.737
																78-200218cre	iChloC	5.3	0.0035432	15.0505	111.82	412.477
																78-191219cre	iChloC	5.5	0.0052986	18.3876	118.986	467.523
																78-191220cre	iChloC	5.5	0.00503138	16.5747	120.881	456.232
																78-191226cre	iChloC	5.5	0.0219809	11.7394	124.035	418.503
																78-200115cre	iChloC	5.5	0.00524592	18.1077	110.477	433.626
																78-200120cre	iChloC	5.5	0.00459318	14.5821	110.71	439.909
																78-200214cre	iChloC	5.5	0.00496953	11.6927	115.896	424.592
																78-200218cre	iChloC	5.5	0.003532	14.9703	112.663	411.348
																78-191219cre	iChloC	5.7	0.0053766	17.4433	119.089	467.857
																78-191220cre	iChloC	5.7	0.00502046	17.1287	120.851	459.279
																78-191226cre	iChloC	5.7	0.0220086	11.5338	125.258	417.444
																78-200115cre	iChloC	5.7	0.00544367	17.5489	114.476	433.293
																78-200120cre	iChloC	5.7	0.00475794	12.411	113.824	444.197
																78-200214cre	iChloC	5.7	0.0049828	12.9748	116.625	427.367
																78-200218cre	iChloC	5.7	0.00354887	12.5929	113.973	410.58
																78-191219cre	iChloC	5.9	0.0053893	17.6752	118.532	465.665
																78-191220cre	iChloC	5.9	0.00503531	18.1521	121.583	460.234
																78-191226cre	iChloC	5.9	0.0219931	11.3267	125.58	418.596
																78-200115cre	iChloC	5.9	0.0234135	15.6507	111.21	434.723
																78-200120cre	iChloC	5.9	0.00501506	9.10438	113.066	440.072
																78-200214cre	iChloC	5.9	0.00497513	19.947	115.969	431.357
																78-200218cre	iChloC	5.9	0.00352927	12.789	112.691	411.316
																78-191219cre	iChloC	6.1	0.0052506	17.662	120.564	466.887
																78-191220cre	iChloC	6.1	0.00502577	19.0938	121.917	459.107
																78-191226cre	iChloC	6.1	0.0219384	8.96256	125.83	418.026
																78-200115cre	iChloC	6.1	0.00663267	14.7771	113.904	437.492
																78-200120cre	iChloC	6.1	0.00493624	11.4966	114.32	441.547
																78-200214cre	iChloC	6.1	0.00498173	17.1842	117	426.881
																78-200218cre	iChloC	6.1	0.00354653	12.5223	113.337	413.544
																78-191219cre	iChloC	6.3	0.0054117	17.0884	118.912	461.427
																78-191220cre	iChloC	6.3	0.00502077	19.4033	122.243	456.512
																78-191226cre	iChloC	6.3	0.0219184	9.67505	125.773	415.062
																78-200115cre	iChloC	6.3	0.00546708	15.2984	113.526	437.838
																78-200120cre	iChloC	6.3	0.00474188	11.6882	114.16	441.203
																78-200214cre	iChloC	6.3	0.0049698	16.3967	119.535	426.736
																78-200218cre	iChloC	6.3	0.0035564	11.905	111.522	412.93
																78-191219cre	iChloC	6.5	0.0052698	14.8885	121.014	467.692
																78-191220cre	iChloC	6.5	0.00502492	19.2833	121.714	455.781
																78-191226cre	iChloC	6.5	0.0219228	8.95538	124.955	417.206
																78-200115cre	iChloC	6.5	0.005385	15.1232	114.207	437.975
																78-200120cre	iChloC	6.5	0.004654	10.4888	114.791	442.718
																78-200214cre	iChloC	6.5	0.00498013	16.8324	118.538	428.023
																78-200218cre	iChloC	6.5	0.00354087	13.3658	112.347	412.304
																78-191219cre	iChloC	6.7	0.005317	14.5523	119.062	465.428
																78-191220cre	iChloC	6.7	0.00503631	16.6775	123.061	466.731
																78-191226cre	iChloC	6.7	0.0218821	7.26106	124.887	417.754
																78-200115cre	iChloC	6.7	0.0054955	14.9879	115.16	440.179
																78-200120cre	iChloC	6.7	0.00487618	11.8425	116.078	442.828
																78-200214cre	iChloC	6.7	0.00499313	16.3557	121.496	424.15
																78-200218cre	iChloC	6.7	0.0035524	14.7665	110.051	409.942
																78-191219cre	iChloC	6.9	0.0052628	14.53	119.713	464.388
																78-191220cre	iChloC	6.9	0.00502454	15.0194	120.6	458.646
																78-191226cre	iChloC	6.9	0.0219409	6.30204	124.415	415.805
																78-200115cre	iChloC	6.9	0.00551958	17.7885	114.888	435.55
																78-200120cre	iChloC	6.9	0.00492353	12.133	115.293	438.044
																78-200214cre	iChloC	6.9	0.0049758	13.9449	120.631	429.725
																78-200218cre	iChloC	6.9	0.00354307	11.2789	111.386	413.823

[truncated: 35 more sheets: Fig 5f & g, Fig 5h, Fig 5i, Supplementary Fig 1d, Supplementary Fig 2c, Supplementary Fig 3a, Supplementary Fig 3b, Supplementary Fig 3c, Supplementary Fig 3d, Supplementary Fig 4a, Supplementary Fig 4b, Suppelementary Fig 4c, Supplementary Fig 4d, Supplementary Fig 5a, Supplementary Fig 5b, Supplementary Fig 6c, Supplementary Fig 7d, Supplementary Fig 8a, Supplementary Fig 8b, Supplementary Fig 8c …]
